# Supplementary material for: 3,3′-[1,2-Phenyl­enebis(methyl­ene)]bis­(1-octylbenzimidazolium) dibromide monohydrate
Source: Acta Crystallogr Sect E Struct Rep Online. 2012 Mar 3;68(Pt 4):o924–5. doi: 10.1107/S1600536812008331 (PMC3343909; doi:10.1107/S1600536812008331)
Supplement: Supplementary file 1 [file e-68-0o924-sup1.cif]

##############################################################################
#                                                                            #
# This CIF contains the data in a paper accepted for publication in          #
# Acta Crystallographica Section E. It conforms to the requirements of       #
# Notes for Authors for Acta Crystallographica Section E, and has been       #
# peer reviewed under the auspices of the IUCr Commission on Journals.       #
#                                                                            #
# Full details of the Crystallographic Information File format               #
# are given in the paper "The Crystallographic Information File (CIF):       #
# a New Standard Archive File for Crystallography" by S. R. Hall, F. H.      #
# Allen and I. D. Brown [Acta Cryst. (1991), A47, 655-685].                  #
#                                                                            #
# The current version of the core CIF dictionary is obtainable from          #
# ftp://ftp.iucr.org/pub/cif_core.dic.                                       #
#                                                                            #
# Software is freely available for graphical display of the structure(s)     #
# in this CIF. For information consult the CIF software page                 #
# http://www.iucr.org/resources/cif/software.                                #
#                                                                            #
# This file may be used for bona fide research purposes within the           #
# scientific community so long as proper attribution is given to the journal # 
# article from which it was obtained.                                        #
#                                                                            #
##############################################################################
data_global
_audit_creation_method     'form.cif (version 2.0)'
_journal_data_validation_number     ?
_journal_date_recd_electronic     2012-02-22
_journal_date_accepted     2012-02-24
_journal_name_full     'Acta Crystallographica, Section E'
_journal_year     2012
_journal_volume     68
_journal_issue      4
_journal_page_first     o924
_journal_page_last     o925
_journal_paper_category     QO
_journal_paper_doi     10.1107/S1600536812008331
_journal_coeditor_code     HB6650
_publ_contact_author_name     'Professor Fun, Hoong-Kun'
_publ_contact_author_address
;
X-ray Crystallography Unit
School of Physics
Universiti Sains Malaysia
11800 USM, Penang
Malaysia
;
_publ_contact_author_email     hkfun@usm.my
_publ_contact_author_fax     '604 6579150'
_publ_contact_author_phone     '604 6533652'
_publ_section_title
;
3,3'-[1,2-Phenylenebis(methylene)]bis(1-octylbenzimidazolium) dibromide
monohydrate
;
loop_
    _publ_author_name
    _publ_author_footnote
    _publ_author_address
    'Rosenani A. Haque' ?
;
School of Chemical Sciences
Universiti Sains Malaysia
11800-Penang
Malaysia
;
    'Muhammad Adnan Iqbal' ?
;
School of Chemical Sciences
Universiti Sains Malaysia
11800-Penang
Malaysia
;
    'Fun, Hoong-Kun'
;
Thomson Reuters ResearcherID: A-3561-2009.
;
;
X-ray Crystallography Unit
School of Physics
Universiti Sains Malaysia
11800 USM, Penang
Malaysia
;
    'Suhana Arshad' ?
;
X-ray Crystallography Unit
School of Physics
Universiti Sains Malaysia
11800 USM, Penang
Malaysia
;
data_I
_audit_creation_method     SHELXL97
_chemical_name_systematic
;
3,3'-[1,2-Phenylenebis(methylene)]bis(1-octylbenzimidazolium)
dibromide monohydrate
;
_chemical_name_common     ?
_chemical_formula_moiety     'C38 H52 N4 2+, 2(Br -), H2 O'
_chemical_formula_sum     'C38 H54 Br2 N4 O'
_chemical_formula_iupac     'C38 H52 N4 2+ , 2Br - , H2 O'
_chemical_formula_weight     742.67
_chemical_melting_point     ?
_symmetry_cell_setting     triclinic
_symmetry_space_group_name_H-M     'P -1'
_symmetry_space_group_name_Hall     '-P 1'
loop_
    _symmetry_equiv_pos_as_xyz
    'x, y, z'
    '-x, -y, -z'
_cell_length_a     8.7203(4)
_cell_length_b     14.9342(12)
_cell_length_c     16.4090(8)
_cell_angle_alpha     115.598(3)
_cell_angle_beta     104.638(2)
_cell_angle_gamma     92.358(3)
_cell_volume     1836.77(19)
_cell_formula_units_Z     2
_cell_measurement_reflns_used     9861
_cell_measurement_theta_min     2.54
_cell_measurement_theta_max     33.32
_cell_measurement_temperature     100.0(10)
_exptl_crystal_description     block
_exptl_crystal_colour     colourless
_exptl_crystal_size_max     0.42
_exptl_crystal_size_mid     0.32
_exptl_crystal_size_min     0.24
_exptl_crystal_density_diffrn     1.343
_exptl_crystal_density_meas     ?
_exptl_crystal_density_method     'not measured'
_exptl_crystal_F_000     776
_exptl_absorpt_coefficient_mu     2.241
_exptl_absorpt_correction_type     multi-scan
_exptl_absorpt_process_details     '(SADABS; Bruker, 2009)'
_exptl_absorpt_correction_T_min     0.4514
_exptl_absorpt_correction_T_max     0.6142
_exptl_special_details
;
The crystal was placed in the cold stream of an Oxford Cryosystems Cobra
open-flow nitrogen cryostat (Cosier & Glazer, 1986) operating at 100.0 (1) K.
;
_diffrn_ambient_temperature     100.0(10)
_diffrn_radiation_type     MoK\a
_diffrn_radiation_wavelength     0.71073
_diffrn_radiation_source     'fine-focus sealed tube'
_diffrn_radiation_monochromator     graphite
_diffrn_measurement_device_type     'Bruker SMART APEXII CCD'
_diffrn_measurement_method     '\f and \w'
_diffrn_detector_area_resol_mean     ?
_diffrn_reflns_number     44354
_diffrn_reflns_av_R_equivalents     0.0471
_diffrn_reflns_av_sigmaI/netI     0.0452
_diffrn_reflns_theta_min     1.53
_diffrn_reflns_theta_max     30.00
_diffrn_reflns_theta_full     30.00
_diffrn_measured_fraction_theta_max     0.995
_diffrn_measured_fraction_theta_full     0.995
_diffrn_reflns_limit_h_min     -11
_diffrn_reflns_limit_h_max     12
_diffrn_reflns_limit_k_min     -20
_diffrn_reflns_limit_k_max     20
_diffrn_reflns_limit_l_min     -23
_diffrn_reflns_limit_l_max     23
_refine_special_details
;
Refinement of <i>F</i>^2^ against ALL reflections. The weighted <i>R</i>-factor
<i>wR</i> and goodness of fit <i>S</i> are based on <i>F</i>^2^, conventional
<i>R</i>-factors <i>R</i> are based on <i>F</i>, with <i>F</i> set to zero for
negative <i>F</i>^2^. The threshold expression of <i>F</i>^2^ >
\s(<i>F</i>^2^) is used only for calculating <i>R</i>-factors(gt) <i>etc</i>.
and is not relevant to the choice of reflections for refinement.
<i>R</i>-factors based on <i>F</i>^2^ are statistically about twice as large
as those based on <i>F</i>, and <i>R</i>-factors based on ALL data will be
even larger.
;
_reflns_number_total     10659
_reflns_number_gt     8816
_reflns_threshold_expression     I>2\s(I)
_refine_ls_structure_factor_coef     Fsqd
_refine_ls_matrix_type     full
_refine_ls_R_factor_all     0.0640
_refine_ls_R_factor_gt     0.0523
_refine_ls_wR_factor_gt     0.1518
_refine_ls_wR_factor_ref     0.1610
_refine_ls_goodness_of_fit_ref     1.048
_refine_ls_restrained_S_all     1.048
_refine_ls_number_reflns     10659
_refine_ls_number_parameters     416
_refine_ls_number_restraints     0
_refine_ls_hydrogen_treatment     mixed
_refine_ls_weighting_scheme     calc
_refine_ls_weighting_details
       'calc w = 1/[\s^2^(Fo^2^)+(0.1139P)^2^+0.4600P] where P=(Fo^2^+2Fc^2^)/3'
_atom_sites_solution_hydrogens     geom
_atom_sites_solution_primary     direct
_atom_sites_solution_secondary     difmap
_refine_ls_shift/su_max     0.000
_refine_ls_shift/su_mean     0.000
_refine_diff_density_max     2.619
_refine_diff_density_min     -1.680
_refine_ls_extinction_method     none
_refine_ls_extinction_coef     ?
loop_
    _atom_type_symbol
    _atom_type_description
    _atom_type_scat_dispersion_real
    _atom_type_scat_dispersion_imag
    _atom_type_scat_source
    'C' 'C' 0.0033 0.0016
                         'International Tables Vol C Tables 4.2.6.8 and 6.1.1.4'
    'H' 'H' 0.0000 0.0000
                         'International Tables Vol C Tables 4.2.6.8 and 6.1.1.4'
    'N' 'N' 0.0061 0.0033
                         'International Tables Vol C Tables 4.2.6.8 and 6.1.1.4'
    'O' 'O' 0.0106 0.0060
                         'International Tables Vol C Tables 4.2.6.8 and 6.1.1.4'
    'Br' 'Br' -0.2901 2.4595
                         'International Tables Vol C Tables 4.2.6.8 and 6.1.1.4'
_computing_data_collection     'APEX2 (Bruker, 2009)'
_computing_cell_refinement     'SAINT (Bruker, 2009)'
_computing_data_reduction     'SAINT (Bruker, 2009)'
_computing_structure_solution     'SHELXTL (Sheldrick, 2008)'
_computing_structure_refinement     'SHELXTL (Sheldrick, 2008)'
_computing_molecular_graphics     'SHELXTL (Sheldrick, 2008)'
_computing_publication_material
;
SHELXTL (Sheldrick, 2008) and PLATON (Spek, 2009)
;
loop_
    _atom_site_type_symbol
    _atom_site_label
    _atom_site_fract_x
    _atom_site_fract_y
    _atom_site_fract_z
    _atom_site_U_iso_or_equiv
    _atom_site_adp_type
    _atom_site_calc_flag
    _atom_site_refinement_flags
    _atom_site_occupancy
    _atom_site_symmetry_multiplicity
    _atom_site_disorder_assembly
    _atom_site_disorder_group
    Br Br1 0.86202(3) 0.228144(19) 0.215445(18) 0.01929(9) Uani d . 1 1 . .
    Br Br2 0.53091(3) 0.518157(19) 0.194634(17) 0.01747(9) Uani d . 1 1 . .
    N N1 1.3021(3) 0.32869(16) 0.42917(15) 0.0159(4) Uani d . 1 1 . .
    N N2 1.4239(3) 0.31561(16) 0.32400(14) 0.0140(4) Uani d . 1 1 . .
    N N3 1.0154(2) 0.33691(15) 0.05850(14) 0.0137(4) Uani d . 1 1 . .
    N N4 0.7768(3) 0.34636(15) -0.01797(14) 0.0136(4) Uani d . 1 1 . .
    C C1 1.4628(3) 0.37063(18) 0.47927(17) 0.0150(5) Uani d . 1 1 . .
    C C2 1.5453(3) 0.4119(2) 0.57555(18) 0.0198(5) Uani d . 1 1 . .
    H H2A 1.4928 0.4172 0.6212 0.024 Uiso calc R 1 1 . .
    C C3 1.7092(4) 0.4446(2) 0.60039(18) 0.0215(5) Uani d . 1 1 . .
    H H3A 1.7708 0.4731 0.6652 0.026 Uiso calc R 1 1 . .
    C C4 1.7875(3) 0.4373(2) 0.53320(19) 0.0201(5) Uani d . 1 1 . .
    H H4A 1.9001 0.4607 0.5539 0.024 Uiso calc R 1 1 . .
    C C5 1.7050(3) 0.39691(19) 0.43801(18) 0.0173(5) Uani d . 1 1 . .
    H H5A 1.7574 0.3923 0.3925 0.021 Uiso calc R 1 1 . .
    C C6 1.5401(3) 0.36325(18) 0.41248(16) 0.0138(4) Uani d . 1 1 . .
    C C7 1.2832(3) 0.29643(19) 0.33687(18) 0.0157(5) Uani d . 1 1 . .
    H H7A 1.1844 0.2646 0.2877 0.019 Uiso calc R 1 1 . .
    C C8 1.4578(3) 0.30028(19) 0.23524(16) 0.0157(5) Uani d . 1 1 . .
    H H8A 1.5693 0.2873 0.2398 0.019 Uiso calc R 1 1 . .
    H H8B 1.4510 0.3631 0.2289 0.019 Uiso calc R 1 1 . .
    C C9 1.3448(3) 0.21446(18) 0.14737(16) 0.0139(4) Uani d . 1 1 . .
    C C10 1.3942(3) 0.1203(2) 0.11448(18) 0.0183(5) Uani d . 1 1 . .
    H H10A 1.4934 0.1124 0.1491 0.022 Uiso calc R 1 1 . .
    C C11 1.3001(3) 0.0386(2) 0.03209(19) 0.0205(5) Uani d . 1 1 . .
    H H11A 1.3348 -0.0248 0.0105 0.025 Uiso calc R 1 1 . .
    C C12 1.1557(3) 0.04955(19) -0.01872(18) 0.0184(5) Uani d . 1 1 . .
    H H12A 1.0908 -0.0065 -0.0750 0.022 Uiso calc R 1 1 . .
    C C13 1.1051(3) 0.14323(19) 0.01275(17) 0.0172(5) Uani d . 1 1 . .
    H H13A 1.0057 0.1503 -0.0224 0.021 Uiso calc R 1 1 . .
    C C14 1.1991(3) 0.22640(18) 0.09525(16) 0.0138(4) Uani d . 1 1 . .
    C C15 1.1448(3) 0.32824(19) 0.13064(17) 0.0153(5) Uani d . 1 1 . .
    H H15A 1.1069 0.3398 0.1859 0.018 Uiso calc R 1 1 . .
    H H15B 1.2381 0.3816 0.1523 0.018 Uiso calc R 1 1 . .
    C C16 0.8599(3) 0.33075(18) 0.05340(17) 0.0146(4) Uani d . 1 1 . .
    H H16A 0.8150 0.3172 0.0948 0.018 Uiso calc R 1 1 . .
    C C17 1.0361(3) 0.35837(17) -0.01316(16) 0.0134(4) Uani d . 1 1 . .
    C C18 1.1739(3) 0.37683(19) -0.03566(18) 0.0169(5) Uani d . 1 1 . .
    H H18A 1.2774 0.3728 -0.0023 0.020 Uiso calc R 1 1 . .
    C C19 1.1505(3) 0.40147(19) -0.10989(18) 0.0184(5) Uani d . 1 1 . .
    H H19A 1.2409 0.4149 -0.1278 0.022 Uiso calc R 1 1 . .
    C C20 0.9973(3) 0.40719(19) -0.15933(18) 0.0176(5) Uani d . 1 1 . .
    H H20A 0.9874 0.4241 -0.2098 0.021 Uiso calc R 1 1 . .
    C C21 0.8599(3) 0.38897(18) -0.13704(17) 0.0160(5) Uani d . 1 1 . .
    H H21A 0.7563 0.3930 -0.1705 0.019 Uiso calc R 1 1 . .
    C C22 0.8836(3) 0.36425(17) -0.06195(17) 0.0134(4) Uani d . 1 1 . .
    C C23 1.1749(3) 0.3223(2) 0.47208(19) 0.0192(5) Uani d . 1 1 . .
    H H23A 1.0686 0.3131 0.4270 0.023 Uiso calc R 1 1 . .
    H H23B 1.1887 0.3865 0.5298 0.023 Uiso calc R 1 1 . .
    C C24 1.1778(4) 0.2361(2) 0.4980(2) 0.0234(6) Uani d . 1 1 . .
    H H24A 1.2903 0.2349 0.5290 0.028 Uiso calc R 1 1 . .
    H H24B 1.1358 0.1715 0.4394 0.028 Uiso calc R 1 1 . .
    C C25 1.0773(4) 0.2460(2) 0.56425(19) 0.0210(5) Uani d . 1 1 . .
    H H25A 1.1296 0.3050 0.6264 0.025 Uiso calc R 1 1 . .
    H H25B 0.9699 0.2586 0.5379 0.025 Uiso calc R 1 1 . .
    C C26 1.0565(4) 0.1530(2) 0.57879(19) 0.0216(5) Uani d . 1 1 . .
    H H26A 0.9883 0.0966 0.5187 0.026 Uiso calc R 1 1 . .
    H H26B 1.1631 0.1337 0.5946 0.026 Uiso calc R 1 1 . .
    C C27 0.9807(4) 0.1681(2) 0.65654(19) 0.0222(5) Uani d . 1 1 . .
    H H27A 0.8804 0.1954 0.6448 0.027 Uiso calc R 1 1 . .
    H H27B 1.0552 0.2187 0.7180 0.027 Uiso calc R 1 1 . .
    C C28 0.9415(3) 0.0714(2) 0.66330(18) 0.0199(5) Uani d . 1 1 . .
    H H28A 0.8535 0.0253 0.6060 0.024 Uiso calc R 1 1 . .
    H H28B 1.0372 0.0380 0.6637 0.024 Uiso calc R 1 1 . .
    C C29 0.8916(4) 0.0871(2) 0.75032(19) 0.0229(5) Uani d . 1 1 . .
    H H29A 0.7910 0.1156 0.7480 0.028 Uiso calc R 1 1 . .
    H H29B 0.9761 0.1364 0.8079 0.028 Uiso calc R 1 1 . .
    C C30 0.8650(4) -0.0110(2) 0.7569(2) 0.0238(6) Uani d . 1 1 . .
    H H30A 0.8340 0.0025 0.8140 0.036 Uiso calc R 1 1 . .
    H H30B 0.9647 -0.0391 0.7600 0.036 Uiso calc R 1 1 . .
    H H30C 0.7793 -0.0594 0.7008 0.036 Uiso calc R 1 1 . .
    C C31 0.6030(3) 0.34999(19) -0.04349(18) 0.0159(5) Uani d . 1 1 . .
    H H31A 0.5853 0.4046 -0.0619 0.019 Uiso calc R 1 1 . .
    H H31B 0.5656 0.3663 0.0127 0.019 Uiso calc R 1 1 . .
    C C32 0.5035(3) 0.25096(19) -0.12457(18) 0.0177(5) Uani d . 1 1 . .
    H H32A 0.5543 0.2282 -0.1761 0.021 Uiso calc R 1 1 . .
    H H32B 0.3949 0.2629 -0.1498 0.021 Uiso calc R 1 1 . .
    C C33 0.4862(3) 0.1670(2) -0.09634(19) 0.0215(5) Uani d . 1 1 . .
    H H33A 0.4456 0.1920 -0.0406 0.026 Uiso calc R 1 1 . .
    H H33B 0.5938 0.1501 -0.0773 0.026 Uiso calc R 1 1 . .
    C C34 0.3727(3) 0.0710(2) -0.17547(19) 0.0219(5) Uani d . 1 1 . .
    H H34A 0.3552 0.0241 -0.1494 0.026 Uiso calc R 1 1 . .
    H H34B 0.2673 0.0886 -0.1977 0.026 Uiso calc R 1 1 . .
    C C35 0.4358(3) 0.0177(2) -0.2595(2) 0.0230(5) Uani d . 1 1 . .
    H H35A 0.5445 0.0044 -0.2365 0.028 Uiso calc R 1 1 . .
    H H35B 0.4461 0.0630 -0.2882 0.028 Uiso calc R 1 1 . .
    C C36 0.3284(3) -0.0821(2) -0.3359(2) 0.0237(6) Uani d . 1 1 . .
    H H36A 0.3069 -0.1240 -0.3057 0.028 Uiso calc R 1 1 . .
    H H36B 0.2241 -0.0678 -0.3645 0.028 Uiso calc R 1 1 . .
    C C37 0.4014(4) -0.1421(2) -0.4146(2) 0.0252(6) Uani d . 1 1 . .
    H H37A 0.5020 -0.1603 -0.3866 0.030 Uiso calc R 1 1 . .
    H H37B 0.3257 -0.2055 -0.4604 0.030 Uiso calc R 1 1 . .
    C C38 0.4385(4) -0.0865(3) -0.4677(2) 0.0323(7) Uani d . 1 1 . .
    H H38A 0.4655 -0.1332 -0.5238 0.048 Uiso calc R 1 1 . .
    H H38B 0.5297 -0.0315 -0.4263 0.048 Uiso calc R 1 1 . .
    H H38C 0.3441 -0.0587 -0.4872 0.048 Uiso calc R 1 1 . .
    O O1W 0.8891(3) 0.47541(18) 0.29021(17) 0.0315(5) Uani d . 1 1 . .
    H H1W1 0.877(5) 0.414(3) 0.275(3) 0.043(12) Uiso d . 1 1 . .
    H H2W1 0.802(6) 0.488(3) 0.267(3) 0.040(11) Uiso d . 1 1 . .
loop_
    _atom_site_aniso_label
    _atom_site_aniso_U_11
    _atom_site_aniso_U_22
    _atom_site_aniso_U_33
    _atom_site_aniso_U_12
    _atom_site_aniso_U_13
    _atom_site_aniso_U_23
    Br1 0.01356(14) 0.02374(15) 0.02573(15) 0.00419(10) 0.00812(10) 0.01460(11)
    Br2 0.01520(14) 0.02324(14) 0.01864(14) 0.00351(10) 0.00706(10) 0.01260(11)
    N1 0.0155(10) 0.0182(10) 0.0157(9) 0.0032(8) 0.0068(8) 0.0082(8)
    N2 0.0130(10) 0.0168(9) 0.0127(9) 0.0020(7) 0.0034(8) 0.0074(8)
    N3 0.0114(9) 0.0164(10) 0.0144(9) 0.0023(7) 0.0043(8) 0.0080(8)
    N4 0.0114(9) 0.0153(9) 0.0155(9) 0.0029(7) 0.0063(8) 0.0070(8)
    C1 0.0155(11) 0.0147(11) 0.0154(11) 0.0032(9) 0.0051(9) 0.0070(9)
    C2 0.0247(14) 0.0188(12) 0.0164(11) 0.0058(10) 0.0081(10) 0.0073(10)
    C3 0.0241(14) 0.0207(12) 0.0127(11) 0.0042(10) -0.0013(10) 0.0051(10)
    C4 0.0154(12) 0.0200(12) 0.0207(12) 0.0018(9) 0.0018(10) 0.0077(10)
    C5 0.0134(11) 0.0195(12) 0.0172(11) 0.0015(9) 0.0027(9) 0.0080(10)
    C6 0.0140(11) 0.0137(10) 0.0118(10) 0.0022(8) 0.0023(9) 0.0051(9)
    C7 0.0144(11) 0.0180(11) 0.0164(11) 0.0028(9) 0.0049(9) 0.0092(9)
    C8 0.0138(11) 0.0224(12) 0.0121(10) 0.0011(9) 0.0037(9) 0.0093(9)
    C9 0.0112(11) 0.0190(11) 0.0126(10) 0.0015(9) 0.0045(9) 0.0077(9)
    C10 0.0169(12) 0.0237(12) 0.0200(12) 0.0073(10) 0.0079(10) 0.0134(10)
    C11 0.0256(14) 0.0194(12) 0.0203(12) 0.0074(10) 0.0110(11) 0.0098(10)
    C12 0.0208(13) 0.0163(11) 0.0157(11) 0.0012(9) 0.0063(10) 0.0050(9)
    C13 0.0156(12) 0.0204(12) 0.0142(11) 0.0028(9) 0.0028(9) 0.0076(10)
    C14 0.0125(11) 0.0173(11) 0.0126(10) 0.0038(9) 0.0044(9) 0.0073(9)
    C15 0.0125(11) 0.0171(11) 0.0136(11) 0.0019(9) 0.0010(9) 0.0062(9)
    C16 0.0138(11) 0.0158(11) 0.0149(10) 0.0027(9) 0.0057(9) 0.0068(9)
    C17 0.0137(11) 0.0123(10) 0.0132(10) 0.0019(8) 0.0056(9) 0.0040(8)
    C18 0.0143(12) 0.0171(11) 0.0178(11) 0.0031(9) 0.0068(9) 0.0056(9)
    C19 0.0181(12) 0.0166(11) 0.0202(12) 0.0017(9) 0.0108(10) 0.0056(10)
    C20 0.0229(13) 0.0164(11) 0.0167(11) 0.0051(9) 0.0104(10) 0.0078(9)
    C21 0.0190(12) 0.0165(11) 0.0136(11) 0.0061(9) 0.0055(9) 0.0075(9)
    C22 0.0139(11) 0.0131(10) 0.0135(10) 0.0032(8) 0.0068(9) 0.0047(9)
    C23 0.0191(12) 0.0223(12) 0.0219(12) 0.0056(10) 0.0129(10) 0.0113(10)
    C24 0.0286(15) 0.0213(12) 0.0278(14) 0.0077(11) 0.0175(12) 0.0127(11)
    C25 0.0256(14) 0.0196(12) 0.0229(13) 0.0050(10) 0.0144(11) 0.0103(10)
    C26 0.0257(14) 0.0201(12) 0.0219(13) 0.0040(10) 0.0130(11) 0.0089(10)
    C27 0.0271(14) 0.0201(12) 0.0210(12) 0.0032(10) 0.0128(11) 0.0078(10)
    C28 0.0225(13) 0.0207(12) 0.0177(12) 0.0036(10) 0.0085(10) 0.0086(10)
    C29 0.0261(14) 0.0243(13) 0.0204(12) 0.0028(11) 0.0119(11) 0.0095(11)
    C30 0.0219(14) 0.0300(14) 0.0252(13) 0.0052(11) 0.0102(11) 0.0160(12)
    C31 0.0106(11) 0.0194(11) 0.0178(11) 0.0044(9) 0.0052(9) 0.0078(9)
    C32 0.0134(11) 0.0213(12) 0.0188(12) 0.0032(9) 0.0049(9) 0.0095(10)
    C33 0.0212(13) 0.0232(13) 0.0211(12) 0.0013(10) 0.0056(10) 0.0115(11)
    C34 0.0183(13) 0.0229(13) 0.0231(13) 0.0003(10) 0.0068(10) 0.0093(11)
    C35 0.0210(13) 0.0214(13) 0.0246(13) -0.0001(10) 0.0090(11) 0.0080(11)
    C36 0.0204(13) 0.0223(13) 0.0286(14) 0.0033(10) 0.0074(11) 0.0119(11)
    C37 0.0259(15) 0.0211(13) 0.0260(14) 0.0049(11) 0.0061(12) 0.0093(11)
    C38 0.0359(18) 0.0339(16) 0.0298(15) 0.0072(14) 0.0134(13) 0.0148(13)
    O1W 0.0215(11) 0.0275(12) 0.0366(13) -0.0002(9) -0.0042(9) 0.0141(10)
_geom_special_details
;
All e.s.d.'s (except the e.s.d. in the dihedral angle between two l.s. planes)
are estimated using the full covariance matrix. The cell e.s.d.'s are taken
into account individually in the estimation of e.s.d.'s in distances, angles
and torsion angles; correlations between e.s.d.'s in cell parameters are only
used when they are defined by crystal symmetry. An approximate (isotropic)
treatment of cell e.s.d.'s is used for estimating e.s.d.'s involving l.s.
planes.
;
loop_
    _geom_bond_atom_site_label_1
    _geom_bond_atom_site_label_2
    _geom_bond_site_symmetry_2
    _geom_bond_distance
    _geom_bond_publ_flag
    N1 C7 . 1.338(3) ?
    N1 C1 . 1.390(3) ?
    N1 C23 . 1.476(3) ?
    N2 C7 . 1.337(3) ?
    N2 C6 . 1.395(3) ?
    N2 C8 . 1.482(3) ?
    N3 C16 . 1.334(3) ?
    N3 C17 . 1.395(3) ?
    N3 C15 . 1.469(3) ?
    N4 C16 . 1.331(3) ?
    N4 C22 . 1.395(3) ?
    N4 C31 . 1.477(3) ?
    C1 C2 . 1.393(3) ?
    C1 C6 . 1.394(3) ?
    C2 C3 . 1.387(4) ?
    C2 H2A . 0.9500 ?
    C3 C4 . 1.406(4) ?
    C3 H3A . 0.9500 ?
    C4 C5 . 1.380(4) ?
    C4 H4A . 0.9500 ?
    C5 C6 . 1.397(3) ?
    C5 H5A . 0.9500 ?
    C7 H7A . 0.9500 ?
    C8 C9 . 1.508(3) ?
    C8 H8A . 0.9900 ?
    C8 H8B . 0.9900 ?
    C9 C10 . 1.402(4) ?
    C9 C14 . 1.407(3) ?
    C10 C11 . 1.386(4) ?
    C10 H10A . 0.9500 ?
    C11 C12 . 1.383(4) ?
    C11 H11A . 0.9500 ?
    C12 C13 . 1.400(4) ?
    C12 H12A . 0.9500 ?
    C13 C14 . 1.396(3) ?
    C13 H13A . 0.9500 ?
    C14 C15 . 1.520(3) ?
    C15 H15A . 0.9900 ?
    C15 H15B . 0.9900 ?
    C16 H16A . 0.9500 ?
    C17 C18 . 1.393(3) ?
    C17 C22 . 1.397(3) ?
    C18 C19 . 1.389(4) ?
    C18 H18A . 0.9500 ?
    C19 C20 . 1.405(4) ?
    C19 H19A . 0.9500 ?
    C20 C21 . 1.387(4) ?
    C20 H20A . 0.9500 ?
    C21 C22 . 1.403(3) ?
    C21 H21A . 0.9500 ?
    C23 C24 . 1.519(4) ?
    C23 H23A . 0.9900 ?
    C23 H23B . 0.9900 ?
    C24 C25 . 1.525(4) ?
    C24 H24A . 0.9900 ?
    C24 H24B . 0.9900 ?
    C25 C26 . 1.518(4) ?
    C25 H25A . 0.9900 ?
    C25 H25B . 0.9900 ?
    C26 C27 . 1.518(4) ?
    C26 H26A . 0.9900 ?
    C26 H26B . 0.9900 ?
    C27 C28 . 1.527(4) ?
    C27 H27A . 0.9900 ?
    C27 H27B . 0.9900 ?
    C28 C29 . 1.522(4) ?
    C28 H28A . 0.9900 ?
    C28 H28B . 0.9900 ?
    C29 C30 . 1.528(4) ?
    C29 H29A . 0.9900 ?
    C29 H29B . 0.9900 ?
    C30 H30A . 0.9800 ?
    C30 H30B . 0.9800 ?
    C30 H30C . 0.9800 ?
    C31 C32 . 1.523(3) ?
    C31 H31A . 0.9900 ?
    C31 H31B . 0.9900 ?
    C32 C33 . 1.527(4) ?
    C32 H32A . 0.9900 ?
    C32 H32B . 0.9900 ?
    C33 C34 . 1.532(4) ?
    C33 H33A . 0.9900 ?
    C33 H33B . 0.9900 ?
    C34 C35 . 1.519(4) ?
    C34 H34A . 0.9900 ?
    C34 H34B . 0.9900 ?
    C35 C36 . 1.531(4) ?
    C35 H35A . 0.9900 ?
    C35 H35B . 0.9900 ?
    C36 C37 . 1.529(4) ?
    C36 H36A . 0.9900 ?
    C36 H36B . 0.9900 ?
    C37 C38 . 1.515(4) ?
    C37 H37A . 0.9900 ?
    C37 H37B . 0.9900 ?
    C38 H38A . 0.9800 ?
    C38 H38B . 0.9800 ?
    C38 H38C . 0.9800 ?
    O1W H1W1 . 0.84(5) ?
    O1W H2W1 . 0.83(5) ?
loop_
    _geom_angle_atom_site_label_1
    _geom_angle_atom_site_label_2
    _geom_angle_atom_site_label_3
    _geom_angle_site_symmetry_1
    _geom_angle_site_symmetry_3
    _geom_angle
    _geom_angle_publ_flag
    C7 N1 C1 . . 108.6(2) ?
    C7 N1 C23 . . 126.4(2) ?
    C1 N1 C23 . . 125.0(2) ?
    C7 N2 C6 . . 108.2(2) ?
    C7 N2 C8 . . 128.7(2) ?
    C6 N2 C8 . . 122.9(2) ?
    C16 N3 C17 . . 108.5(2) ?
    C16 N3 C15 . . 125.8(2) ?
    C17 N3 C15 . . 125.6(2) ?
    C16 N4 C22 . . 108.3(2) ?
    C16 N4 C31 . . 126.3(2) ?
    C22 N4 C31 . . 125.4(2) ?
    N1 C1 C2 . . 131.5(2) ?
    N1 C1 C6 . . 106.4(2) ?
    C2 C1 C6 . . 122.1(2) ?
    C3 C2 C1 . . 115.6(2) ?
    C3 C2 H2A . . 122.2 ?
    C1 C2 H2A . . 122.2 ?
    C2 C3 C4 . . 122.4(2) ?
    C2 C3 H3A . . 118.8 ?
    C4 C3 H3A . . 118.8 ?
    C5 C4 C3 . . 121.7(3) ?
    C5 C4 H4A . . 119.2 ?
    C3 C4 H4A . . 119.2 ?
    C4 C5 C6 . . 116.2(2) ?
    C4 C5 H5A . . 121.9 ?
    C6 C5 H5A . . 121.9 ?
    C1 C6 N2 . . 106.8(2) ?
    C1 C6 C5 . . 122.0(2) ?
    N2 C6 C5 . . 131.1(2) ?
    N2 C7 N1 . . 110.0(2) ?
    N2 C7 H7A . . 125.0 ?
    N1 C7 H7A . . 125.0 ?
    N2 C8 C9 . . 113.9(2) ?
    N2 C8 H8A . . 108.8 ?
    C9 C8 H8A . . 108.8 ?
    N2 C8 H8B . . 108.8 ?
    C9 C8 H8B . . 108.8 ?
    H8A C8 H8B . . 107.7 ?
    C10 C9 C14 . . 119.5(2) ?
    C10 C9 C8 . . 117.3(2) ?
    C14 C9 C8 . . 123.1(2) ?
    C11 C10 C9 . . 120.8(2) ?
    C11 C10 H10A . . 119.6 ?
    C9 C10 H10A . . 119.6 ?
    C12 C11 C10 . . 119.9(2) ?
    C12 C11 H11A . . 120.0 ?
    C10 C11 H11A . . 120.0 ?
    C11 C12 C13 . . 120.0(2) ?
    C11 C12 H12A . . 120.0 ?
    C13 C12 H12A . . 120.0 ?
    C14 C13 C12 . . 120.7(2) ?
    C14 C13 H13A . . 119.6 ?
    C12 C13 H13A . . 119.6 ?
    C13 C14 C9 . . 119.0(2) ?
    C13 C14 C15 . . 121.2(2) ?
    C9 C14 C15 . . 119.7(2) ?
    N3 C15 C14 . . 113.37(19) ?
    N3 C15 H15A . . 108.9 ?
    C14 C15 H15A . . 108.9 ?
    N3 C15 H15B . . 108.9 ?
    C14 C15 H15B . . 108.9 ?
    H15A C15 H15B . . 107.7 ?
    N4 C16 N3 . . 110.3(2) ?
    N4 C16 H16A . . 124.9 ?
    N3 C16 H16A . . 124.9 ?
    C18 C17 N3 . . 131.4(2) ?
    C18 C17 C22 . . 122.3(2) ?
    N3 C17 C22 . . 106.2(2) ?
    C19 C18 C17 . . 115.9(2) ?
    C19 C18 H18A . . 122.0 ?
    C17 C18 H18A . . 122.0 ?
    C18 C19 C20 . . 122.0(2) ?
    C18 C19 H19A . . 119.0 ?
    C20 C19 H19A . . 119.0 ?
    C21 C20 C19 . . 122.3(2) ?
    C21 C20 H20A . . 118.9 ?
    C19 C20 H20A . . 118.9 ?
    C20 C21 C22 . . 115.7(2) ?
    C20 C21 H21A . . 122.1 ?
    C22 C21 H21A . . 122.1 ?
    N4 C22 C17 . . 106.7(2) ?
    N4 C22 C21 . . 131.4(2) ?
    C17 C22 C21 . . 121.8(2) ?
    N1 C23 C24 . . 112.5(2) ?
    N1 C23 H23A . . 109.1 ?
    C24 C23 H23A . . 109.1 ?
    N1 C23 H23B . . 109.1 ?
    C24 C23 H23B . . 109.1 ?
    H23A C23 H23B . . 107.8 ?
    C23 C24 C25 . . 112.0(2) ?
    C23 C24 H24A . . 109.2 ?
    C25 C24 H24A . . 109.2 ?
    C23 C24 H24B . . 109.2 ?
    C25 C24 H24B . . 109.2 ?
    H24A C24 H24B . . 107.9 ?
    C26 C25 C24 . . 113.0(2) ?
    C26 C25 H25A . . 109.0 ?
    C24 C25 H25A . . 109.0 ?
    C26 C25 H25B . . 109.0 ?
    C24 C25 H25B . . 109.0 ?
    H25A C25 H25B . . 107.8 ?
    C27 C26 C25 . . 113.4(2) ?
    C27 C26 H26A . . 108.9 ?
    C25 C26 H26A . . 108.9 ?
    C27 C26 H26B . . 108.9 ?
    C25 C26 H26B . . 108.9 ?
    H26A C26 H26B . . 107.7 ?
    C26 C27 C28 . . 113.4(2) ?
    C26 C27 H27A . . 108.9 ?
    C28 C27 H27A . . 108.9 ?
    C26 C27 H27B . . 108.9 ?
    C28 C27 H27B . . 108.9 ?
    H27A C27 H27B . . 107.7 ?
    C29 C28 C27 . . 114.5(2) ?
    C29 C28 H28A . . 108.6 ?
    C27 C28 H28A . . 108.6 ?
    C29 C28 H28B . . 108.6 ?
    C27 C28 H28B . . 108.6 ?
    H28A C28 H28B . . 107.6 ?
    C28 C29 C30 . . 112.1(2) ?
    C28 C29 H29A . . 109.2 ?
    C30 C29 H29A . . 109.2 ?
    C28 C29 H29B . . 109.2 ?
    C30 C29 H29B . . 109.2 ?
    H29A C29 H29B . . 107.9 ?
    C29 C30 H30A . . 109.5 ?
    C29 C30 H30B . . 109.5 ?
    H30A C30 H30B . . 109.5 ?
    C29 C30 H30C . . 109.5 ?
    H30A C30 H30C . . 109.5 ?
    H30B C30 H30C . . 109.5 ?
    N4 C31 C32 . . 112.6(2) ?
    N4 C31 H31A . . 109.1 ?
    C32 C31 H31A . . 109.1 ?
    N4 C31 H31B . . 109.1 ?
    C32 C31 H31B . . 109.1 ?
    H31A C31 H31B . . 107.8 ?
    C31 C32 C33 . . 113.9(2) ?
    C31 C32 H32A . . 108.8 ?
    C33 C32 H32A . . 108.8 ?
    C31 C32 H32B . . 108.8 ?
    C33 C32 H32B . . 108.8 ?
    H32A C32 H32B . . 107.7 ?
    C32 C33 C34 . . 113.6(2) ?
    C32 C33 H33A . . 108.9 ?
    C34 C33 H33A . . 108.9 ?
    C32 C33 H33B . . 108.9 ?
    C34 C33 H33B . . 108.9 ?
    H33A C33 H33B . . 107.7 ?
    C35 C34 C33 . . 113.3(2) ?
    C35 C34 H34A . . 108.9 ?
    C33 C34 H34A . . 108.9 ?
    C35 C34 H34B . . 108.9 ?
    C33 C34 H34B . . 108.9 ?
    H34A C34 H34B . . 107.7 ?
    C34 C35 C36 . . 113.6(2) ?
    C34 C35 H35A . . 108.8 ?
    C36 C35 H35A . . 108.8 ?
    C34 C35 H35B . . 108.8 ?
    C36 C35 H35B . . 108.8 ?
    H35A C35 H35B . . 107.7 ?
    C37 C36 C35 . . 113.8(2) ?
    C37 C36 H36A . . 108.8 ?
    C35 C36 H36A . . 108.8 ?
    C37 C36 H36B . . 108.8 ?
    C35 C36 H36B . . 108.8 ?
    H36A C36 H36B . . 107.7 ?
    C38 C37 C36 . . 114.1(3) ?
    C38 C37 H37A . . 108.7 ?
    C36 C37 H37A . . 108.7 ?
    C38 C37 H37B . . 108.7 ?
    C36 C37 H37B . . 108.7 ?
    H37A C37 H37B . . 107.6 ?
    C37 C38 H38A . . 109.5 ?
    C37 C38 H38B . . 109.5 ?
    H38A C38 H38B . . 109.5 ?
    C37 C38 H38C . . 109.5 ?
    H38A C38 H38C . . 109.5 ?
    H38B C38 H38C . . 109.5 ?
    H1W1 O1W H2W1 . . 108(4) ?
loop_
    _geom_torsion_atom_site_label_1
    _geom_torsion_atom_site_label_2
    _geom_torsion_atom_site_label_3
    _geom_torsion_atom_site_label_4
    _geom_torsion_site_symmetry_1
    _geom_torsion_site_symmetry_2
    _geom_torsion_site_symmetry_3
    _geom_torsion_site_symmetry_4
    _geom_torsion
    _geom_torsion_publ_flag
    C7 N1 C1 C2 . . . . -177.9(3) ?
    C23 N1 C1 C2 . . . . 2.6(4) ?
    C7 N1 C1 C6 . . . . 0.7(3) ?
    C23 N1 C1 C6 . . . . -178.8(2) ?
    N1 C1 C2 C3 . . . . 178.2(3) ?
    C6 C1 C2 C3 . . . . -0.2(4) ?
    C1 C2 C3 C4 . . . . 0.2(4) ?
    C2 C3 C4 C5 . . . . 0.1(4) ?
    C3 C4 C5 C6 . . . . -0.5(4) ?
    N1 C1 C6 N2 . . . . -0.9(3) ?
    C2 C1 C6 N2 . . . . 177.9(2) ?
    N1 C1 C6 C5 . . . . -178.9(2) ?
    C2 C1 C6 C5 . . . . -0.1(4) ?
    C7 N2 C6 C1 . . . . 0.8(3) ?
    C8 N2 C6 C1 . . . . 175.7(2) ?
    C7 N2 C6 C5 . . . . 178.5(3) ?
    C8 N2 C6 C5 . . . . -6.5(4) ?
    C4 C5 C6 C1 . . . . 0.5(4) ?
    C4 C5 C6 N2 . . . . -177.0(2) ?
    C6 N2 C7 N1 . . . . -0.3(3) ?
    C8 N2 C7 N1 . . . . -174.9(2) ?
    C1 N1 C7 N2 . . . . -0.3(3) ?
    C23 N1 C7 N2 . . . . 179.2(2) ?
    C7 N2 C8 C9 . . . . -29.6(4) ?
    C6 N2 C8 C9 . . . . 156.5(2) ?
    N2 C8 C9 C10 . . . . -94.4(3) ?
    N2 C8 C9 C14 . . . . 89.2(3) ?
    C14 C9 C10 C11 . . . . -0.9(4) ?
    C8 C9 C10 C11 . . . . -177.4(2) ?
    C9 C10 C11 C12 . . . . 0.0(4) ?
    C10 C11 C12 C13 . . . . 0.4(4) ?
    C11 C12 C13 C14 . . . . 0.1(4) ?
    C12 C13 C14 C9 . . . . -0.9(4) ?
    C12 C13 C14 C15 . . . . -179.4(2) ?
    C10 C9 C14 C13 . . . . 1.4(4) ?
    C8 C9 C14 C13 . . . . 177.6(2) ?
    C10 C9 C14 C15 . . . . 179.9(2) ?
    C8 C9 C14 C15 . . . . -3.8(4) ?
    C16 N3 C15 C14 . . . . 102.7(3) ?
    C17 N3 C15 C14 . . . . -80.9(3) ?
    C13 C14 C15 N3 . . . . -16.5(3) ?
    C9 C14 C15 N3 . . . . 165.0(2) ?
    C22 N4 C16 N3 . . . . -0.3(3) ?
    C31 N4 C16 N3 . . . . -177.1(2) ?
    C17 N3 C16 N4 . . . . 0.4(3) ?
    C15 N3 C16 N4 . . . . 177.2(2) ?
    C16 N3 C17 C18 . . . . 176.6(3) ?
    C15 N3 C17 C18 . . . . -0.3(4) ?
    C16 N3 C17 C22 . . . . -0.3(3) ?
    C15 N3 C17 C22 . . . . -177.2(2) ?
    N3 C17 C18 C19 . . . . -176.5(2) ?
    C22 C17 C18 C19 . . . . 0.0(4) ?
    C17 C18 C19 C20 . . . . -0.1(4) ?
    C18 C19 C20 C21 . . . . 0.2(4) ?
    C19 C20 C21 C22 . . . . -0.1(4) ?
    C16 N4 C22 C17 . . . . 0.1(3) ?
    C31 N4 C22 C17 . . . . 177.0(2) ?
    C16 N4 C22 C21 . . . . -176.8(2) ?
    C31 N4 C22 C21 . . . . 0.0(4) ?
    C18 C17 C22 N4 . . . . -177.1(2) ?
    N3 C17 C22 N4 . . . . 0.1(3) ?
    C18 C17 C22 C21 . . . . 0.2(4) ?
    N3 C17 C22 C21 . . . . 177.4(2) ?
    C20 C21 C22 N4 . . . . 176.5(2) ?
    C20 C21 C22 C17 . . . . -0.1(3) ?
    C7 N1 C23 C24 . . . . 101.5(3) ?
    C1 N1 C23 C24 . . . . -79.1(3) ?
    N1 C23 C24 C25 . . . . 165.2(2) ?
    C23 C24 C25 C26 . . . . 170.9(2) ?
    C24 C25 C26 C27 . . . . 170.5(3) ?
    C25 C26 C27 C28 . . . . 173.2(2) ?
    C26 C27 C28 C29 . . . . 170.3(2) ?
    C27 C28 C29 C30 . . . . -176.1(2) ?
    C16 N4 C31 C32 . . . . -98.8(3) ?
    C22 N4 C31 C32 . . . . 84.9(3) ?
    N4 C31 C32 C33 . . . . 73.6(3) ?
    C31 C32 C33 C34 . . . . 174.3(2) ?
    C32 C33 C34 C35 . . . . 66.7(3) ?
    C33 C34 C35 C36 . . . . 176.1(2) ?
    C34 C35 C36 C37 . . . . -173.0(2) ?
    C35 C36 C37 C38 . . . . -59.2(4) ?
loop_
    _geom_hbond_atom_site_label_D
    _geom_hbond_atom_site_label_H
    _geom_hbond_atom_site_label_A
    _geom_hbond_site_symmetry_A
    _geom_hbond_distance_DH
    _geom_hbond_distance_HA
    _geom_hbond_distance_DA
    _geom_hbond_angle_DHA
    _geom_hbond_publ_flag
    O1W H1W1 Br1 . 0.83(5) 2.50(5) 3.326(3) 173(4) yes
    O1W H2W1 Br2 . 0.83(5) 2.52(5) 3.343(3) 177(5) yes
    C7 H7A Br1 . 0.95 2.69 3.569(3) 154 yes
    C15 H15A Br1 . 0.99 2.92 3.672(3) 134 yes
    C16 H16A Br1 . 0.95 2.79 3.594(3) 143 yes
    C2 H2A Br2 2_766 0.95 2.81 3.698(3) 155 yes
    C4 H4A O1W 2_866 0.95 2.49 3.218(4) 133 yes
    C8 H8A Br1 1_655 0.99 2.80 3.779(3) 169 yes
    C8 H8B Br2 1_655 0.99 2.71 3.655(3) 159 yes
    C19 H19A Br2 2_765 0.95 2.84 3.770(3) 167 yes
    C21 H21A Br2 2_665 0.95 2.90 3.785(3) 155 yes
    C31 H31A Br2 2_665 0.99 2.87 3.786(3) 154 yes
_iucr_refine_instructions_details
;
TITL r30octo_0m in P-1 (100K)
CELL 0.71073   8.7203  14.9342  16.4090 115.598 104.638  92.358
ZERR    2.00   0.0004   0.0012   0.0008   0.003   0.002   0.003
LATT  1
SFAC C H N O BR
UNIT 76 108 8 2 4
TEMP -173.000
SIZE 0.241 0.325 0.422
L.S. 10
BOND $H
FMAP 2 1 60
PLAN 20
OMIT -4 60
ACTA
CONF
WGHT    0.113900    0.460000
FVAR       0.37926
BR1   5    0.862018    0.228144    0.215445    11.00000    0.01356    0.02374 =
         0.02573    0.01460    0.00812    0.00419
BR2   5    0.530906    0.518157    0.194634    11.00000    0.01520    0.02324 =
         0.01864    0.01260    0.00706    0.00351
N1    3    1.302068    0.328691    0.429172    11.00000    0.01555    0.01817 =
         0.01570    0.00820    0.00675    0.00322
N2    3    1.423948    0.315614    0.324004    11.00000    0.01299    0.01677 =
         0.01268    0.00743    0.00341    0.00196
N3    3    1.015438    0.336909    0.058504    11.00000    0.01142    0.01643 =
         0.01444    0.00796    0.00426    0.00232
N4    3    0.776802    0.346356   -0.017968    11.00000    0.01139    0.01534 =
         0.01546    0.00703    0.00633    0.00291
C1    1    1.462766    0.370630    0.479274    11.00000    0.01549    0.01468 =
         0.01544    0.00702    0.00515    0.00325
C2    1    1.545314    0.411855    0.575550    11.00000    0.02467    0.01881 =
         0.01642    0.00726    0.00807    0.00578
AFIX  43
H2A   2    1.492768    0.417178    0.621204    11.00000   -1.20000
AFIX   0
C3    1    1.709206    0.444614    0.600394    11.00000    0.02413    0.02068 =
         0.01268    0.00514   -0.00131    0.00420
AFIX  43
H3A   2    1.770819    0.473063    0.665218    11.00000   -1.20000
AFIX   0
C4    1    1.787539    0.437283    0.533201    11.00000    0.01542    0.01998 =
         0.02070    0.00773    0.00184    0.00181
AFIX  43
H4A   2    1.900138    0.460724    0.553866    11.00000   -1.20000
AFIX   0
C5    1    1.705018    0.396908    0.438014    11.00000    0.01341    0.01950 =
         0.01723    0.00800    0.00269    0.00151
AFIX  43
H5A   2    1.757371    0.392266    0.392452    11.00000   -1.20000
AFIX   0
C6    1    1.540095    0.363253    0.412484    11.00000    0.01405    0.01371 =
         0.01175    0.00513    0.00232    0.00217
C7    1    1.283232    0.296432    0.336873    11.00000    0.01435    0.01801 =
         0.01642    0.00918    0.00490    0.00276
AFIX  43
H7A   2    1.184425    0.264592    0.287733    11.00000   -1.20000
AFIX   0
C8    1    1.457804    0.300285    0.235238    11.00000    0.01383    0.02243 =
         0.01214    0.00933    0.00371    0.00105
AFIX  23
H8A   2    1.569328    0.287327    0.239785    11.00000   -1.20000
H8B   2    1.451006    0.363126    0.228949    11.00000   -1.20000
AFIX   0
C9    1    1.344829    0.214465    0.147373    11.00000    0.01122    0.01896 =
         0.01258    0.00766    0.00450    0.00147
C10   1    1.394199    0.120284    0.114477    11.00000    0.01690    0.02372 =
         0.01998    0.01342    0.00787    0.00726
AFIX  43
H10A  2    1.493360    0.112372    0.149094    11.00000   -1.20000
AFIX   0
C11   1    1.300134    0.038599    0.032090    11.00000    0.02558    0.01937 =
         0.02033    0.00984    0.01096    0.00743
AFIX  43
H11A  2    1.334840   -0.024844    0.010548    11.00000   -1.20000
AFIX   0
C12   1    1.155712    0.049547   -0.018718    11.00000    0.02076    0.01635 =
         0.01570    0.00504    0.00634    0.00117
AFIX  43
H12A  2    1.090824   -0.006504   -0.074987    11.00000   -1.20000
AFIX   0
C13   1    1.105067    0.143232    0.012746    11.00000    0.01560    0.02044 =
         0.01418    0.00764    0.00281    0.00277
AFIX  43
H13A  2    1.005678    0.150283   -0.022422    11.00000   -1.20000
AFIX   0
C14   1    1.199077    0.226398    0.095254    11.00000    0.01250    0.01733 =
         0.01263    0.00727    0.00440    0.00384
C15   1    1.144763    0.328239    0.130636    11.00000    0.01245    0.01707 =
         0.01363    0.00624    0.00097    0.00191
AFIX  23
H15A  2    1.106947    0.339817    0.185860    11.00000   -1.20000
H15B  2    1.238141    0.381619    0.152340    11.00000   -1.20000
AFIX   0
C16   1    0.859948    0.330755    0.053400    11.00000    0.01385    0.01581 =
         0.01487    0.00683    0.00574    0.00274
AFIX  43
H16A  2    0.814997    0.317183    0.094774    11.00000   -1.20000
AFIX   0
C17   1    1.036107    0.358374   -0.013158    11.00000    0.01368    0.01230 =
         0.01321    0.00404    0.00556    0.00193
C18   1    1.173864    0.376831   -0.035659    11.00000    0.01426    0.01714 =
         0.01778    0.00563    0.00681    0.00313
AFIX  43
H18A  2    1.277450    0.372808   -0.002270    11.00000   -1.20000
AFIX   0
C19   1    1.150517    0.401475   -0.109890    11.00000    0.01808    0.01660 =
         0.02023    0.00564    0.01080    0.00171
AFIX  43
H19A  2    1.240939    0.414873   -0.127768    11.00000   -1.20000
AFIX   0
C20   1    0.997252    0.407188   -0.159330    11.00000    0.02285    0.01635 =
         0.01665    0.00779    0.01040    0.00514
AFIX  43
H20A  2    0.987352    0.424108   -0.209762    11.00000   -1.20000
AFIX   0
C21   1    0.859868    0.388971   -0.137040    11.00000    0.01904    0.01653 =
         0.01362    0.00745    0.00550    0.00611
AFIX  43
H21A  2    0.756326    0.392980   -0.170493    11.00000   -1.20000
AFIX   0
C22   1    0.883552    0.364252   -0.061952    11.00000    0.01390    0.01310 =
         0.01348    0.00467    0.00679    0.00317
C23   1    1.174875    0.322314    0.472077    11.00000    0.01914    0.02234 =
         0.02190    0.01132    0.01287    0.00560
AFIX  23
H23A  2    1.068645    0.313097    0.426954    11.00000   -1.20000
H23B  2    1.188666    0.386550    0.529827    11.00000   -1.20000
AFIX   0
C24   1    1.177776    0.236108    0.497959    11.00000    0.02858    0.02135 =
         0.02776    0.01274    0.01748    0.00770
AFIX  23
H24A  2    1.290342    0.234854    0.528966    11.00000   -1.20000
H24B  2    1.135838    0.171492    0.439418    11.00000   -1.20000
AFIX   0
C25   1    1.077304    0.245984    0.564247    11.00000    0.02557    0.01962 =
         0.02287    0.01025    0.01435    0.00503
AFIX  23
H25A  2    1.129583    0.304961    0.626435    11.00000   -1.20000
H25B  2    0.969891    0.258595    0.537882    11.00000   -1.20000
AFIX   0
C26   1    1.056459    0.153023    0.578790    11.00000    0.02568    0.02013 =
         0.02193    0.00893    0.01300    0.00403
AFIX  23
H26A  2    0.988334    0.096648    0.518656    11.00000   -1.20000
H26B  2    1.163071    0.133692    0.594645    11.00000   -1.20000
AFIX   0
C27   1    0.980678    0.168126    0.656536    11.00000    0.02708    0.02014 =
         0.02104    0.00782    0.01280    0.00321
AFIX  23
H27A  2    0.880401    0.195425    0.644784    11.00000   -1.20000
H27B  2    1.055170    0.218709    0.718008    11.00000   -1.20000
AFIX   0
C28   1    0.941504    0.071437    0.663304    11.00000    0.02247    0.02074 =
         0.01766    0.00856    0.00847    0.00360
AFIX  23
H28A  2    0.853483    0.025327    0.605974    11.00000   -1.20000
H28B  2    1.037224    0.038024    0.663660    11.00000   -1.20000
AFIX   0
C29   1    0.891603    0.087090    0.750325    11.00000    0.02612    0.02425 =
         0.02044    0.00951    0.01188    0.00282
AFIX  23
H29A  2    0.791030    0.115624    0.747956    11.00000   -1.20000
H29B  2    0.976135    0.136356    0.807906    11.00000   -1.20000
AFIX   0
C30   1    0.864993   -0.011035    0.756868    11.00000    0.02195    0.02995 =
         0.02520    0.01600    0.01023    0.00516
AFIX 137
H30A  2    0.833987    0.002487    0.813955    11.00000   -1.50000
H30B  2    0.964666   -0.039142    0.760016    11.00000   -1.50000
H30C  2    0.779255   -0.059402    0.700832    11.00000   -1.50000
AFIX   0
C31   1    0.602981    0.349990   -0.043491    11.00000    0.01056    0.01942 =
         0.01779    0.00783    0.00520    0.00439
AFIX  23
H31A  2    0.585325    0.404599   -0.061917    11.00000   -1.20000
H31B  2    0.565601    0.366254    0.012693    11.00000   -1.20000
AFIX   0
C32   1    0.503510    0.250957   -0.124574    11.00000    0.01341    0.02131 =
         0.01879    0.00952    0.00488    0.00318
AFIX  23
H32A  2    0.554303    0.228244   -0.176107    11.00000   -1.20000
H32B  2    0.394927    0.262944   -0.149832    11.00000   -1.20000
AFIX   0
C33   1    0.486217    0.166985   -0.096338    11.00000    0.02116    0.02316 =
         0.02106    0.01154    0.00563    0.00133
AFIX  23
H33A  2    0.445621    0.192046   -0.040620    11.00000   -1.20000
H33B  2    0.593758    0.150116   -0.077266    11.00000   -1.20000
AFIX   0
C34   1    0.372682    0.070980   -0.175471    11.00000    0.01833    0.02291 =
         0.02311    0.00932    0.00682    0.00033
AFIX  23
H34A  2    0.355221    0.024063   -0.149407    11.00000   -1.20000
H34B  2    0.267284    0.088599   -0.197661    11.00000   -1.20000
AFIX   0
C35   1    0.435759    0.017666   -0.259482    11.00000    0.02100    0.02140 =
         0.02457    0.00795    0.00899   -0.00010
AFIX  23
H35A  2    0.544515    0.004381   -0.236538    11.00000   -1.20000
H35B  2    0.446107    0.062994   -0.288182    11.00000   -1.20000
AFIX   0
C36   1    0.328427   -0.082059   -0.335909    11.00000    0.02038    0.02231 =
         0.02864    0.01185    0.00740    0.00325
AFIX  23
H36A  2    0.306863   -0.124011   -0.305674    11.00000   -1.20000
H36B  2    0.224074   -0.067764   -0.364462    11.00000   -1.20000
AFIX   0
C37   1    0.401362   -0.142090   -0.414643    11.00000    0.02591    0.02110 =
         0.02604    0.00931    0.00612    0.00489
AFIX  23
H37A  2    0.501997   -0.160333   -0.386591    11.00000   -1.20000
H37B  2    0.325677   -0.205507   -0.460427    11.00000   -1.20000
AFIX   0
C38   1    0.438456   -0.086480   -0.467651    11.00000    0.03591    0.03389 =
         0.02975    0.01481    0.01338    0.00716
AFIX 137
H38A  2    0.465494   -0.133248   -0.523837    11.00000   -1.50000
H38B  2    0.529743   -0.031490   -0.426255    11.00000   -1.50000
H38C  2    0.344124   -0.058730   -0.487151    11.00000   -1.50000
AFIX   0
O1W   4    0.889131    0.475406    0.290215    11.00000    0.02155    0.02747 =
         0.03661    0.01414   -0.00416   -0.00017
H1W1  2    0.876599    0.413788    0.275305    11.00000    0.04251
H2W1  2    0.801604    0.488122    0.266611    11.00000    0.04045
HKLF 4 1 1 0 0 -1 -1 -1 0 1 0
REM  r30octo_0m in P-1 (100K)
REM R1 =  0.0523 for   8816 Fo > 4sig(Fo)  and  0.0640 for all  10659 data
REM    416 parameters refined using      0 restraints
END
WGHT      0.1139      0.4600
REM Highest difference peak  2.619,  deepest hole -1.680,  1-sigma level  0.174
Q1    1   0.4860  0.4962  0.1385  11.00000  0.05    2.62
Q2    1   0.8904  0.1966  0.2446  11.00000  0.05    2.55
Q3    1   0.4972  0.5396  0.1603  11.00000  0.05    2.55
Q4    1   0.9011  0.2327  0.2638  11.00000  0.05    2.55
Q5    1   0.5796  0.5527  0.2593  11.00000  0.05    2.52
Q6    1   0.5612  0.4836  0.2182  11.00000  0.05    2.46
Q7    1   0.8702  0.2878  0.2430  11.00000  0.05    2.39
Q8    1   0.8268  0.2561  0.1814  11.00000  0.05    2.38
Q9    1   0.5393  0.5781  0.2203  11.00000  0.05    2.33
Q10   1   0.8163  0.2034  0.1585  11.00000  0.05    2.29
Q11   1   0.8420  0.1624  0.1793  11.00000  0.05    2.24
Q12   1   0.5136  0.4539  0.1683  11.00000  0.05    2.20
Q13   1   0.4635  0.4247  0.1002  11.00000  0.05    0.98
Q14   1   0.9397  0.2458  0.3170  11.00000  0.05    0.95
Q15   1   0.6124  0.5261  0.2976  11.00000  0.05    0.83
Q16   1   0.7853  0.2390  0.1201  11.00000  0.05    0.82
Q17   1   0.8751  0.3795 -0.0992  11.00000  0.05    0.74
Q18   1   1.3608  0.1598  0.1216  11.00000  0.05    0.73
Q19   1   1.3434  0.0833  0.0661  11.00000  0.05    0.73
Q20   1   1.3794  0.4229  0.6841  11.00000  0.05    0.71
;
