# Supplementary material for: 3,3′-[1,2-Phenyl­enebis(methyl­ene)]bis­(1-octylbenzimidazolium) dibromide monohydrate
Source: Acta Crystallogr Sect E Struct Rep Online. 2012 Mar 3;68(Pt 4):o924–5. doi: 10.1107/S1600536812008331 (PMC3343909; doi:10.1107/S1600536812008331)
Supplement: Supplementary file 2 [file e-68-0o924-Isup2.hkl]

# 
# h,k,l, Fc-squared, Fo-squared, sigma(Fo-squared) and status flag 
# 
data_I
_shelx_title ' r30octo_0m in P-1 (100K)' 
_shelx_refln_list_code          4 
_shelx_F_calc_maximum      250.08 
_exptl_crystal_F_000       776.00 
_reflns_d_resolution_high  0.7108 
 
loop_ 
 _symmetry_equiv_pos_as_xyz 
 'x, y, z' 
 '-x, -y, -z' 
 
_cell_length_a     8.7203 
_cell_length_b    14.9342 
_cell_length_c    16.4090 
_cell_angle_alpha 115.598 
_cell_angle_beta  104.638 
_cell_angle_gamma  92.358 
 
_shelx_F_squared_multiplier     1.000 
 
loop_ 
 _refln_index_h 
 _refln_index_k 
 _refln_index_l 
 _refln_F_squared_calc 
 _refln_F_squared_meas 
 _refln_F_squared_sigma 
 _refln_observed_status 
   1   0   0        3.69        1.63      1.46 o 
   2   0   0     7809.07     8611.08    198.97 o 
   3   0   0    20591.31    23120.32    561.44 o 
   4   0   0      694.47      798.95     28.17 o 
   5   0   0     2016.97     2133.64     58.01 o 
   6   0   0     2345.30     2349.72     68.40 o 
   7   0   0     2775.40     2641.39     72.43 o 
   8   0   0      418.11      516.55     51.35 o 
   9   0   0       62.30       38.37     12.89 o 
  10   0   0      315.85      271.52     26.07 o 
  11   0   0      139.90      115.14     32.54 o 
 -11   1   0      214.44      131.69     33.01 o 
 -10   1   0      684.95      532.92     32.43 o 
  -9   1   0     1233.29     1135.80     46.27 o 
  -8   1   0      212.40      214.28     18.86 o 
  -7   1   0      812.75      769.34     29.91 o 
  -6   1   0      242.27      283.71     22.08 o 
  -5   1   0     3925.62     3983.70     88.79 o 
  -4   1   0     2868.48     3226.69     79.43 o 
  -3   1   0     2989.46     3382.36     97.05 o 
  -2   1   0     5436.00     7424.50    583.61 o 
  -1   1   0     1857.52     2098.29     86.10 o 
   0   1   0     6589.28     2916.88    135.84 o 
   1   1   0     1632.17     1829.88     35.10 o 
   2   1   0      167.61      141.09     10.44 o 
   3   1   0     6905.67     7385.16    186.51 o 
   4   1   0     5307.19     5796.02    146.30 o 
   5   1   0      383.70      330.58     12.12 o 
   6   1   0     2382.34     2217.73     61.14 o 
   7   1   0     1115.73     1009.07     31.98 o 
   8   1   0      200.78      199.31     13.19 o 
   9   1   0      233.87      231.65     19.16 o 
  10   1   0      906.67      798.08     64.69 o 
  11   1   0      184.46      142.34     33.45 o 
 -11   2   0     1052.34      742.33     62.20 o 
 -10   2   0       16.36       19.20     14.39 o 
  -9   2   0        2.98      -15.51     12.02 o 
  -8   2   0      979.97      863.61     46.57 o 
  -7   2   0     3259.70     3411.10    200.91 o 
  -6   2   0        5.00        9.45      4.87 o 
  -5   2   0      499.12      611.71     33.40 o 
  -4   2   0     4193.14     5796.61    416.07 o 
  -3   2   0       57.56       54.64      4.70 o 
  -2   2   0     1374.98     1368.09     48.98 o 
  -1   2   0     6888.29     7256.29    213.60 o 
   0   2   0      318.80      286.06      6.60 o 
   1   2   0     9288.17     9872.59    198.64 o 
   2   2   0     2508.56     2549.52     76.09 o 
   3   2   0      525.12      596.85     20.92 o 
   4   2   0     2534.90     2560.11     53.43 o 
   5   2   0      182.25      198.24     13.22 o 
   6   2   0      584.81      574.25     23.98 o 
   7   2   0       16.02        3.10      8.32 o 
   8   2   0       42.14       37.89     11.69 o 
   9   2   0      406.90      349.11     22.58 o 
  10   2   0       27.00       33.65     18.35 o 
  11   2   0      312.34      269.26     38.46 o 
 -11   3   0       18.82       -5.24     28.61 o 
 -10   3   0       32.14       36.94     14.49 o 
  -9   3   0     1492.88     1319.74     47.30 o 
  -8   3   0        5.86      -11.34      8.08 o 
  -7   3   0      683.45      793.62     76.26 o 
  -6   3   0     1805.01     2005.17    114.14 o 
  -5   3   0       20.53       21.94      4.47 o 
  -4   3   0     2146.19     2328.00     76.98 o 
  -3   3   0     3357.90     3889.03    108.34 o 
  -2   3   0      459.36      566.14     38.57 o 
  -1   3   0      183.96      233.60      7.67 o 
   0   3   0      647.26      564.20     13.74 o 
   1   3   0     2743.65     2887.98     57.98 o 
   2   3   0     9227.95     9473.04    179.37 o 
   3   3   0       64.07       46.23      4.20 o 
   4   3   0      262.88      272.25      7.96 o 
   5   3   0     4556.35     4593.08    101.87 o 
   6   3   0      354.78      383.74     17.53 o 
   7   3   0      559.20      490.95     23.65 o 
   8   3   0     1044.95      928.18     36.09 o 
   9   3   0     1760.84     1540.40     61.02 o 
  10   3   0        0.83       -7.89     18.41 o 
  11   3   0       11.05        9.39     28.88 o 
 -11   4   0       11.66       -7.24     29.33 o 
 -10   4   0       19.19       23.13     14.59 o 
  -9   4   0       30.73       53.08     13.23 o 
  -8   4   0     2967.64     2946.49    102.38 o 
  -7   4   0       14.11       14.43      9.91 o 
  -6   4   0       89.82       93.32      7.40 o 
  -5   4   0     5770.84     6031.27    251.72 o 
  -4   4   0       63.12       64.95      8.39 o 
  -3   4   0     6614.62     6844.37    268.99 o 
  -2   4   0      574.20      532.49     15.27 o 
  -1   4   0     1257.94     1180.91     25.69 o 
   0   4   0      165.88      148.71      7.60 o 
   1   4   0     5913.39     6040.40    120.83 o 
   2   4   0       40.81       44.76      3.68 o 
   3   4   0     5136.71     5031.99    105.10 o 
   4   4   0      156.52      158.80      6.75 o 
   5   4   0      361.81      367.78     12.72 o 
   6   4   0     1593.57     1506.29     42.50 o 
   7   4   0      206.84      204.03     15.68 o 
   8   4   0      644.59      597.20     28.39 o 
   9   4   0        7.32       -3.55     13.52 o 
  10   4   0      886.67      721.49     59.56 o 
 -11   5   0      112.97      128.00     34.90 o 
 -10   5   0      936.80      871.00     55.12 o 
  -9   5   0       40.53       29.37     11.62 o 
  -8   5   0      176.39      155.71     14.17 o 
  -7   5   0     1337.04     1306.12     38.33 o 
  -6   5   0     1121.19     1299.98     69.29 o 
  -5   5   0     1937.58     1815.15     46.91 o 
  -4   5   0     4152.45     4147.64     96.76 o 
  -3   5   0      456.54      482.45     16.54 o 
  -2   5   0    11685.08    11540.43    224.02 o 
  -1   5   0     2967.06     2861.43     51.82 o 
   0   5   0        2.01        4.14      3.34 o 
   1   5   0     8289.62     7891.49    150.76 o 
   2   5   0      281.42      283.48      8.72 o 
   3   5   0       26.79       31.04      5.24 o 
   4   5   0      115.66       90.60      7.77 o 
   5   5   0      258.64      236.00     11.64 o 
   6   5   0       12.35        9.67      8.59 o 
   7   5   0      192.83      139.49     13.60 o 
   8   5   0     1166.93     1076.23     41.06 o 
   9   5   0       20.19       -1.30     13.89 o 
  10   5   0      127.38      104.82     29.93 o 
 -11   6   0        4.51      -15.52     24.32 o 
 -10   6   0       27.54        8.06     14.70 o 
  -9   6   0      740.63      699.48     31.92 o 
  -8   6   0        9.69        1.43     11.45 o 
  -7   6   0      107.35      116.24      9.39 o 
  -6   6   0     2210.76     2334.74     59.24 o 
  -5   6   0       46.14       26.66      6.10 o 
  -4   6   0     4704.53     4845.35    161.75 o 
  -3   6   0     2541.84     2551.02     63.23 o 
  -2   6   0     1995.24     2075.07     39.39 o 
  -1   6   0     3776.08     3408.56     61.02 o 
   0   6   0      543.59      507.65     13.29 o 
   1   6   0      786.87      739.20     18.28 o 
   2   6   0     3977.26     3889.54     75.66 o 
   3   6   0      792.90      850.34     17.76 o 
   4   6   0      322.63      319.59     12.03 o 
   5   6   0        6.94        4.93      8.06 o 
   6   6   0     2313.15     2135.41     54.99 o 
   7   6   0       30.30       53.51     12.56 o 
   8   6   0       96.47       93.77     14.49 o 
   9   6   0      874.83      870.76     49.39 o 
  10   6   0        3.40       12.10     28.38 o 
 -11   7   0      301.89      287.71     30.58 o 
 -10   7   0      543.63      516.92     24.56 o 
  -9   7   0      505.00      556.36     24.37 o 
  -8   7   0      342.36      341.38     18.22 o 
  -7   7   0      443.88      475.75     17.70 o 
  -6   7   0     9109.67     9125.22    219.13 o 
  -5   7   0      995.04     1139.67     52.98 o 
  -4   7   0        2.95        4.75      5.31 o 
  -3   7   0     8887.12     8658.62    168.64 o 
  -2   7   0      475.05      474.23     10.67 o 
  -1   7   0      993.70      894.44     17.68 o 
   0   7   0     8505.53     8340.97    153.33 o 
   1   7   0     1491.55     1500.12     27.61 o 
   2   7   0       31.29       29.53      4.79 o 
   3   7   0      231.79      228.84      9.00 o 
   4   7   0     1640.53     1495.25     34.58 o 
   5   7   0       88.56       92.41     12.68 o 
   6   7   0      631.33      600.32     24.96 o 
   7   7   0      915.69      861.19     28.41 o 
   8   7   0      134.60       99.31     15.22 o 
   9   7   0      863.99      837.38     35.29 o 
  10   7   0      330.38      252.44     38.75 o 
 -11   8   0      266.93      207.60     28.70 o 
 -10   8   0      417.79      427.83     30.13 o 
  -9   8   0       14.46       16.84     13.65 o 
  -8   8   0     1648.72     1597.83     69.35 o 
  -7   8   0     1382.54     1272.42     53.64 o 
  -6   8   0      173.79      158.70     10.09 o 
  -5   8   0     4344.90     4147.15    105.98 o 
  -4   8   0        2.31        7.27      5.27 o 
  -3   8   0     1763.55     1751.08     33.46 o 
  -2   8   0     9689.74     9600.13    157.72 o 
  -1   8   0      738.13      671.90     14.30 o 
   0   8   0     2060.95     2011.49     36.25 o 
   1   8   0     1921.46     1862.25     34.06 o 
   2   8   0      737.90      641.07     15.43 o 
   3   8   0     3576.58     3471.23     74.97 o 
   4   8   0      163.82      175.85      9.14 o 
   5   8   0      538.99      550.96     30.52 o 
   6   8   0      591.48      607.49     23.72 o 
   7   8   0     1096.85     1014.06     32.16 o 
   8   8   0       46.73       37.11     14.40 o 
   9   8   0        0.01       -2.90     23.38 o 
 -11   9   0      236.04      176.28     29.79 o 
 -10   9   0      466.84      417.30     28.29 o 
  -9   9   0      152.94      149.76     19.35 o 
  -8   9   0      111.20      109.89     13.01 o 
  -7   9   0     4362.50     4291.47    111.06 o 
  -6   9   0       45.50       31.90      8.52 o 
  -5   9   0     2754.51     2713.71     68.48 o 
  -4   9   0     2865.22     2664.72     58.64 o 
  -3   9   0        4.81        2.68      5.16 o 
  -2   9   0     2574.19     2419.02     42.92 o 
  -1   9   0     1542.84     1378.53     26.11 o 
   0   9   0      588.76      569.22     13.78 o 
   1   9   0     1529.69     1484.56     29.63 o 
   2   9   0      691.79      646.09     17.04 o 
   3   9   0      606.87      562.47     17.73 o 
   4   9   0     1405.81     1346.34     32.74 o 
   5   9   0      489.78      477.20     21.41 o 
   6   9   0      109.70      113.61     14.92 o 
   7   9   0      102.13       87.47     13.46 o 
   8   9   0      802.37      711.55     37.86 o 
   9   9   0        6.15      -42.24     23.84 o 
 -11  10   0       21.25       -3.81     26.16 o 
 -10  10   0        7.60       11.12     25.14 o 
  -9  10   0     1234.52     1125.18     73.66 o 
  -8  10   0       19.04       27.35     12.33 o 
  -7  10   0       46.33       41.43     14.21 o 
  -6  10   0     1779.71     1657.95     39.54 o 
  -5  10   0       81.48       82.45      8.05 o 
  -4  10   0     2037.52     1935.54     44.45 o 
  -3  10   0      495.46      482.10     14.42 o 
  -2  10   0       11.71       11.67      4.86 o 
  -1  10   0     1322.06     1273.23     24.87 o 
   0  10   0      108.21      114.33      6.49 o 
   1  10   0      493.13      467.06     14.05 o 
   2  10   0      269.05      281.25     11.27 o 
   3  10   0       72.93       61.89      8.09 o 
   4  10   0      550.52      524.99     26.88 o 
   5  10   0       32.46       35.13     12.36 o 
   6  10   0      552.68      543.98     22.12 o 
   7  10   0      346.57      311.17     17.80 o 
   8  10   0      150.14      155.87     65.62 o 
 -10  11   0        0.10       16.11     27.22 o 
  -9  11   0      446.42      421.51     35.22 o 
  -8  11   0      964.40      998.97     51.22 o 
  -7  11   0       81.99       75.12     11.58 o 
  -6  11   0     1985.03     1979.67     51.37 o 
  -5  11   0     1091.34     1104.70     31.52 o 
  -4  11   0       30.63       55.92      8.39 o 
  -3  11   0     2218.53     2010.96     46.32 o 
  -2  11   0      351.15      360.26     11.31 o 
  -1  11   0        0.15      -11.07      5.57 o 
   0  11   0     2709.54     2632.25     52.80 o 
   1  11   0      930.85      879.05     22.09 o 
   2  11   0      889.57      815.94     31.32 o 
   3  11   0      300.99      305.14     19.31 o 
   4  11   0     2620.33     2511.99     64.41 o 
   5  11   0      264.81      241.81     18.76 o 
   6  11   0        1.87       13.15     11.72 o 
   7  11   0     1585.12     1551.90     45.26 o 
   8  11   0       44.42       27.67     23.47 o 
 -10  12   0      848.13      775.37     80.49 o 
  -9  12   0      101.33      102.57     21.40 o 
  -8  12   0     1577.32     1553.25     67.07 o 
  -7  12   0      865.88      819.70     31.61 o 
  -6  12   0       10.80       18.28     11.20 o 
  -5  12   0     1463.14     1478.72     40.73 o 
  -4  12   0     1015.85      979.26     28.24 o 
  -3  12   0        0.65       -0.65      9.39 o 
  -2  12   0     2583.31     2576.03     56.10 o 
  -1  12   0       13.54        6.33      6.66 o 
   0  12   0      416.16      403.28     13.77 o 
   1  12   0       53.99       52.34      8.24 o 
   2  12   0      116.91      127.11      9.82 o 
   3  12   0       18.49       24.85      8.80 o 
   4  12   0       90.72       84.51     12.24 o 
   5  12   0      850.77      860.83     32.96 o 
   6  12   0       70.42       79.20     14.99 o 
   7  12   0      227.27      213.80     31.43 o 
  -9  13   0      102.42      114.80     24.40 o 
  -8  13   0       22.41       13.51     13.56 o 
  -7  13   0     1136.69     1081.70     56.85 o 
  -6  13   0      160.43      195.63     14.76 o 
  -5  13   0        1.00        3.57     12.33 o 
  -4  13   0     3112.70     3136.28    107.28 o 
  -3  13   0      161.87      155.65     15.84 o 
  -2  13   0       63.35       38.46     14.45 o 
  -1  13   0      884.37      897.04     27.89 o 
   0  13   0     1545.83     1524.34     32.30 o 
   1  13   0       83.14       96.72     12.68 o 
   2  13   0        0.93        9.37      8.90 o 
   3  13   0     1159.75     1163.38     34.54 o 
   4  13   0       30.05       31.50     14.55 o 
   5  13   0      543.94      507.29     32.75 o 
   6  13   0      502.63      487.56     33.47 o 
   7  13   0        2.47      -19.39     30.95 o 
  -9  14   0      441.26      402.59     41.82 o 
  -8  14   0       19.71       28.88     16.05 o 
  -7  14   0      295.24      278.53     19.54 o 
  -6  14   0      552.39      570.56     29.08 o 
  -5  14   0      227.75      207.23     18.99 o 
  -4  14   0        4.63        3.76     13.64 o 
  -3  14   0      283.07      298.01     20.70 o 
  -2  14   0       66.87       70.57     16.02 o 
  -1  14   0      241.38      241.23     17.81 o 
   0  14   0       59.14       65.63     14.80 o 
   1  14   0      253.26      304.15     17.63 o 
   2  14   0      158.89      150.00     13.19 o 
   3  14   0      330.04      325.13     22.21 o 
   4  14   0      162.13      188.55     18.37 o 
   5  14   0       26.23       10.53     15.57 o 
   6  14   0      816.64      895.13     58.27 o 
  -8  15   0      369.64      313.07     38.08 o 
  -7  15   0      118.81      124.96     21.08 o 
  -6  15   0      107.87      116.67     22.48 o 
  -5  15   0      765.84      827.19     35.78 o 
  -4  15   0       29.48       49.30     14.99 o 
  -3  15   0      256.50      255.37     21.33 o 
  -2  15   0      114.06      143.22     16.60 o 
  -1  15   0      266.74      279.11     21.02 o 
   0  15   0      190.62      181.17     16.62 o 
   1  15   0       38.48       30.57     15.51 o 
   2  15   0      167.20      166.02     15.77 o 
   3  15   0      294.71      309.59     24.85 o 
   4  15   0       12.14       19.51     29.68 o 
   5  15   0      137.56      141.29     18.14 o 
  -7  16   0      965.57      760.12     79.72 o 
  -6  16   0       34.72       94.60     19.00 o 
  -5  16   0      482.43      524.39     36.98 o 
  -4  16   0       47.19       56.33     30.36 o 
  -3  16   0       27.79       38.94     17.50 o 
  -2  16   0      326.46      374.39     23.09 o 
  -1  16   0       35.38       31.07     14.94 o 
   0  16   0      312.40      275.76     25.17 o 
   1  16   0      125.95      141.36     19.11 o 
   2  16   0      384.03      364.41     33.25 o 
   3  16   0        7.78       -7.63     18.53 o 
   4  16   0        0.14      -18.91     19.98 o 
  -7  17   0      100.18      103.72     29.84 o 
  -6  17   0      241.64      295.79     53.73 o 
  -5  17   0       39.06       23.93     18.84 o 
  -4  17   0      232.35      266.09     21.49 o 
  -3  17   0        2.29       60.06     17.28 o 
  -2  17   0      143.51      144.81     18.40 o 
  -1  17   0      129.85      137.03     18.32 o 
   0  17   0      203.07      205.96     21.32 o 
   1  17   0       49.48       54.41     18.14 o 
   2  17   0       94.25      110.78     21.20 o 
   3  17   0      484.61      547.23     43.92 o 
  -5  18   0        1.03       15.10     27.79 o 
  -4  18   0       30.97       53.31     43.05 o 
  -3  18   0      160.81      201.57     21.50 o 
  -2  18   0      477.42      531.01     45.51 o 
  -1  18   0       64.19       59.95     16.81 o 
   0  18   0        0.66       29.62     17.15 o 
   1  18   0      783.31      829.41     42.28 o 
   0 -19   1        8.02       -4.67     20.62 o 
   1 -19   1      232.39      246.27     27.58 o 
   2 -19   1      355.38      401.95     38.30 o 
   3 -19   1       15.59       -9.85     24.33 o 
   4 -19   1      459.51      561.77     49.31 o 
  -2 -18   1       13.02       -2.16     26.87 o 
  -1 -18   1        1.33       -6.81     20.02 o 
   0 -18   1      380.24      414.32     26.11 o 
   1 -18   1       69.82       73.08     16.82 o 
   2 -18   1      326.38      388.08     28.37 o 
   3 -18   1      526.15      593.32     39.44 o 
   4 -18   1        0.14       46.64     24.09 o 
   5 -18   1      273.63      249.70     33.28 o 
   6 -18   1       34.40       -2.60     28.34 o 
  -3 -17   1       12.67        2.48     26.03 o 
  -2 -17   1      325.43      355.47     29.78 o 
  -1 -17   1       62.38       81.35     16.69 o 
   0 -17   1      132.47      164.92     19.46 o 
   1 -17   1      177.96      165.97     17.37 o 
   2 -17   1       32.21       22.92     15.93 o 
   3 -17   1     1065.87     1166.24     50.51 o 
   4 -17   1       66.62       82.58     20.08 o 
   5 -17   1      122.93      164.34     21.91 o 
   6 -17   1      755.55      770.26     50.78 o 
   7 -17   1        1.80       21.28     30.47 o 
  -5 -16   1        0.01       10.89     17.91 o 
  -4 -16   1       13.83       26.25     19.55 o 
  -3 -16   1      173.27      130.49     29.61 o 
  -2 -16   1      478.59      499.55     21.27 o 
  -1 -16   1      266.94      293.95     22.75 o 
   0 -16   1      165.53      177.01     18.61 o 
   1 -16   1     1030.77     1052.22     37.77 o 
   2 -16   1      145.52      175.91     18.35 o 
   3 -16   1       38.41       61.85     18.16 o 
   4 -16   1     1083.41     1168.08     42.78 o 
   5 -16   1       93.21       91.36     19.35 o 
   6 -16   1      448.06      472.67     28.81 o 
   7 -16   1      732.94      730.94     76.07 o 
   8 -16   1       58.84      122.41     28.53 o 
  -5 -15   1      184.40      196.34     17.97 o 
  -4 -15   1      200.62      237.07     17.01 o 
  -3 -15   1        4.80        2.23     10.94 o 
  -2 -15   1       26.89       27.62     11.95 o 
  -1 -15   1     1118.83     1174.24     39.40 o 
   0 -15   1       35.12       14.48     15.74 o 
   1 -15   1      355.63      380.11     20.35 o 
   2 -15   1     1888.26     1925.63     59.47 o 
   3 -15   1       39.42       69.41     14.64 o 
   4 -15   1      352.11      351.81     24.40 o 
   5 -15   1     1025.46     1020.96     40.60 o 
   6 -15   1       55.67       72.28     17.75 o 
   7 -15   1      418.90      436.97     33.00 o 
   8 -15   1       85.06       97.68     26.29 o 
  -6 -14   1        2.15      -14.55     25.92 o 
  -5 -14   1       13.70        9.51     12.87 o 
  -4 -14   1        2.67       14.93     12.79 o 
  -3 -14   1      206.48      227.67     14.70 o 
  -2 -14   1      212.36      190.68     13.65 o 
  -1 -14   1       45.84       64.69     10.72 o 
   0 -14   1     1658.83     1584.60     40.16 o 
   1 -14   1       19.86       15.32     12.14 o 
   2 -14   1       46.94       43.31     12.11 o 
   3 -14   1     1628.95     1548.64     57.34 o 
   4 -14   1       43.61       29.88     12.66 o 
   5 -14   1      400.75      381.12     22.37 o 
   6 -14   1      602.04      663.88     44.76 o 
   7 -14   1       19.00       17.73     16.22 o 
   8 -14   1      231.17      223.39     21.03 o 
   9 -14   1        2.90       23.13     53.19 o 
  -7 -13   1       18.63       14.19     26.13 o 
  -6 -13   1      213.23      203.66     23.10 o 
  -5 -13   1      271.12      284.80     19.47 o 
  -4 -13   1      318.24      334.38     20.22 o 
  -3 -13   1       27.34       36.24     10.49 o 
  -2 -13   1     1852.82     1779.13     47.99 o 
  -1 -13   1      461.83      453.18     18.28 o 
   0 -13   1     2380.05     2327.56     45.87 o 
   1 -13   1     1572.81     1543.18     34.40 o 
   2 -13   1      604.36      578.11     19.95 o 
   3 -13   1      695.49      677.08     29.10 o 
   4 -13   1     1381.32     1383.66     38.46 o 
   5 -13   1      111.85      122.52     14.17 o 
   6 -13   1     1083.13     1086.67     40.39 o 
   7 -13   1        6.46       58.79     14.05 o 
   8 -13   1       32.65       25.77     13.68 o 
   9 -13   1      663.60      630.40     59.80 o 
  -8 -12   1        7.75       28.65     30.83 o 
  -7 -12   1      748.22      792.21     34.38 o 
  -6 -12   1       13.32       12.21     17.97 o 
  -5 -12   1        5.94        0.53      9.80 o 
  -4 -12   1     1594.38     1498.91     41.59 o 
  -3 -12   1       12.25       15.95      8.42 o 
  -2 -12   1     1939.51     1857.48     43.38 o 
  -1 -12   1     1899.46     1902.61     44.06 o 
   0 -12   1      283.56      278.68      9.92 o 
   1 -12   1     1549.03     1505.52     33.47 o 
   2 -12   1     1452.23     1504.09     35.57 o 
   3 -12   1       89.08       97.16      8.75 o 
   4 -12   1     3785.85     3595.18     73.14 o 
   5 -12   1       19.02       24.18     10.38 o 
   6 -12   1       63.90       57.13     11.54 o 
   7 -12   1      440.89      471.68     21.83 o 
   8 -12   1      133.44      151.48     15.95 o 
   9 -12   1        0.50        4.68     27.03 o 
  10 -12   1        3.70       15.72     29.39 o 
  -8 -11   1       58.94       70.08     26.65 o 
  -7 -11   1      410.37      373.53     19.39 o 
  -6 -11   1     1351.96     1238.38     58.62 o 
  -5 -11   1       55.38       52.23     12.85 o 
  -4 -11   1       85.95       94.59      9.29 o 
  -3 -11   1     2410.67     2291.14     51.89 o 
  -2 -11   1      440.56      408.58     14.42 o 
  -1 -11   1      868.72      849.61     20.96 o 
   0 -11   1      572.09      577.45     17.71 o 
   1 -11   1       53.28       53.50      5.98 o 
   2 -11   1     4088.21     3941.76     68.48 o 
   3 -11   1      553.10      524.83     15.58 o 
   4 -11   1       78.82       84.18      7.71 o 
   5 -11   1     1447.58     1475.62     35.92 o 
   6 -11   1        2.75       10.35      8.35 o 
   7 -11   1       13.62       15.41     11.95 o 
   8 -11   1      487.04      479.99     28.55 o 
   9 -11   1     1905.62     1758.69     82.34 o 
  10 -11   1        4.87        9.45     26.83 o 
  -9 -10   1        8.06       60.48     27.04 o 
  -8 -10   1      378.49      347.83     22.39 o 
  -7 -10   1      138.49      139.80     14.33 o 
  -6 -10   1      152.89      125.50     14.72 o 
  -5 -10   1      536.78      496.77     23.45 o 
  -4 -10   1      402.47      402.54     18.08 o 
  -3 -10   1     1001.86      986.72     25.35 o 
  -2 -10   1     1595.12     1510.50     35.32 o 
  -1 -10   1      209.34      194.75      8.78 o 
   0 -10   1     4918.64     4705.29     79.39 o 
   1 -10   1      447.30      421.67     11.11 o 
   2 -10   1      104.24      100.70      5.89 o 
   3 -10   1     4825.64     4634.57     89.05 o 
   4 -10   1      171.31      173.90      8.62 o 
   5 -10   1       52.20       45.42      8.96 o 
   6 -10   1     1375.60     1272.46     56.11 o 
   7 -10   1       83.82       86.60     10.58 o 
   8 -10   1       35.73       57.52     16.90 o 
   9 -10   1      161.53      167.63     20.66 o 
  10 -10   1      540.17      455.51     36.31 o 
  -9  -9   1       40.65       24.98     29.13 o 
  -8  -9   1        1.54       -3.63     14.80 o 
  -7  -9   1      339.71      320.40     21.56 o 
  -6  -9   1       27.08       22.37     12.22 o 
  -5  -9   1     1470.52     1358.96     42.93 o 
  -4  -9   1     1644.33     1513.09     35.68 o 
  -3  -9   1      308.61      295.72     11.20 o 
  -2  -9   1     3014.75     2778.91     61.81 o 
  -1  -9   1     4462.30     4314.93     85.65 o 
   0  -9   1      269.07      274.07      8.99 o 
   1  -9   1     5387.06     4988.92     90.81 o 
   2  -9   1      483.00      506.92     11.64 o 
   3  -9   1      842.09      854.34     18.38 o 
   4  -9   1     1640.02     1573.92     33.96 o 
   5  -9   1       24.73       33.58     12.47 o 
   6  -9   1      972.38      952.08     28.07 o 
   7  -9   1       22.44       21.33      9.02 o 
   8  -9   1     2756.53     2707.02    124.83 o 
   9  -9   1      330.20      289.35     19.18 o 
  10  -9   1      201.93      184.95     28.76 o 
  11  -9   1      398.26      349.17     44.41 o 
 -10  -8   1      182.47      164.43     35.01 o 
  -9  -8   1      133.22      160.06     26.26 o 
  -8  -8   1      413.97      401.93     23.14 o 
  -7  -8   1      938.79      791.34     33.83 o 
  -6  -8   1      582.48      570.35     22.43 o 
  -5  -8   1       60.51       55.91     10.73 o 
  -4  -8   1     4466.44     4231.94     91.14 o 
  -3  -8   1      353.10      350.29     13.90 o 
  -2  -8   1        5.91        7.02      5.40 o 
  -1  -8   1    11078.62    10643.98    206.62 o 
   0  -8   1        1.28        0.72      4.11 o 
   1  -8   1      177.19      146.02      6.00 o 
   2  -8   1     1494.69     1337.15     24.02 o 
   3  -8   1      318.68      291.29      9.32 o 
   4  -8   1      890.94      794.24     21.18 o 
   5  -8   1      179.88      183.47      9.78 o 
   6  -8   1     3845.36     3748.32     96.71 o 
   7  -8   1      689.26      659.72     21.90 o 
   8  -8   1      104.66      106.35     13.76 o 
   9  -8   1       20.28       16.58     13.78 o 
  10  -8   1      307.07      299.25     20.54 o 
  11  -8   1      488.85      403.17     47.37 o 
 -10  -7   1       79.61       69.72     31.18 o 
  -9  -7   1      332.89      324.05     22.43 o 
  -8  -7   1       20.81       31.96     13.95 o 
  -7  -7   1       22.69       18.11     12.16 o 
  -6  -7   1     2591.91     2546.06     64.76 o 
  -5  -7   1       76.27       75.56     12.10 o 
  -4  -7   1     1371.38     1389.46     36.53 o 
  -3  -7   1     2389.06     2255.44     45.21 o 
  -2  -7   1      157.79      167.47      6.90 o 
  -1  -7   1     4121.20     3979.35     84.93 o 
   0  -7   1     5601.17     5416.57    108.49 o 
   1  -7   1      462.62      471.09     11.35 o 
   2  -7   1       76.77       47.85      4.46 o 
   3  -7   1      389.94      327.64      9.66 o 
   4  -7   1      510.54      508.38     18.71 o 
   5  -7   1      132.07      116.47      7.94 o 
   6  -7   1      351.72      343.68     13.86 o 
   7  -7   1      235.92      244.12     12.20 o 
   8  -7   1      322.40      363.28     19.22 o 
   9  -7   1      366.37      368.17     20.95 o 
  10  -7   1      194.19      192.35     18.61 o 
  11  -7   1       20.70       -1.93     25.31 o 
 -10  -6   1      148.41      152.49     25.21 o 
  -9  -6   1      392.31      344.77     22.48 o 
  -8  -6   1     1016.67      984.01     39.09 o 
  -7  -6   1     1244.98     1286.59     83.75 o 
  -6  -6   1      126.45       96.93     12.67 o 
  -5  -6   1     5348.17     5217.93    143.14 o 
  -4  -6   1      225.73      268.07      9.06 o 
  -3  -6   1      917.57      773.41     17.68 o 
  -2  -6   1     2756.17     2634.83     51.79 o 
  -1  -6   1      398.93      380.70     12.55 o 
   0  -6   1     5125.78     4827.88    105.53 o 
   1  -6   1     1494.72     1361.04     27.47 o 
   2  -6   1      192.64      201.94     11.05 o 
   3  -6   1     4137.31     3985.99     86.65 o 
   4  -6   1      699.26      791.45     32.44 o 
   5  -6   1      458.64      495.01     16.05 o 
   6  -6   1     1164.56     1189.87     32.20 o 
   7  -6   1     1609.26     1639.22     66.16 o 
   8  -6   1      261.07      303.45     28.72 o 
   9  -6   1       17.46       20.12     13.71 o 
  10  -6   1     1977.75     1855.27     63.71 o 
  11  -6   1        2.93       14.29     24.39 o 
 -10  -5   1      427.78      377.86     29.66 o 
  -9  -5   1      210.32      199.07     18.57 o 
  -8  -5   1      111.59      112.66     13.81 o 
  -7  -5   1     2163.37     2098.99     69.04 o 
  -6  -5   1      351.55      371.83     19.56 o 
  -5  -5   1      641.09      615.86     19.93 o 
  -4  -5   1     4362.66     4291.12     92.02 o 
  -3  -5   1      116.09      155.83      6.80 o 
  -2  -5   1     7622.41     7583.33    144.68 o 
  -1  -5   1     2452.13     2395.69     46.92 o 
   0  -5   1       34.01       32.70      3.41 o 
   1  -5   1    27926.04    27535.38    588.89 o 
   2  -5   1     2556.19     2808.98     85.97 o 
   3  -5   1      482.36      465.36     23.73 o 
   4  -5   1     5207.78     5299.46    140.60 o 
   5  -5   1      407.61      394.56     13.66 o 
   6  -5   1       75.43       72.30      7.35 o 
   7  -5   1      125.86      134.68     12.09 o 
   8  -5   1     1951.80     1776.41     58.97 o 
   9  -5   1      179.15      177.73     16.36 o 
  10  -5   1       87.46       81.14     15.31 o 
  11  -5   1     1225.69     1188.06     68.05 o 
 -11  -4   1      121.64      104.33     32.18 o 
 -10  -4   1       84.48       87.15     17.30 o 
  -9  -4   1     1375.14     1285.60     47.49 o 
  -8  -4   1      659.37      552.25     27.02 o 
  -7  -4   1       62.60       71.58     11.33 o 
  -6  -4   1     3819.00     3677.09    104.54 o 
  -5  -4   1      180.89      214.83      9.61 o 
  -4  -4   1     9680.00    10539.21    402.50 o 
  -3  -4   1     7694.20     7974.17    166.87 o 
  -2  -4   1        4.80        6.05      2.87 o 
  -1  -4   1    17922.04    17956.26    355.45 o 
   0  -4   1     1850.18     1710.70     39.10 o 
   1  -4   1    16743.37    16877.33    346.23 o 
   2  -4   1    12107.81    12607.52    313.08 o 
   3  -4   1     5641.16     6098.05    139.87 o 
   4  -4   1     4075.22     5096.27    169.46 o 
   5  -4   1     1068.75     1190.26     41.92 o 
   6  -4   1      804.27      827.85     47.30 o 
   7  -4   1       67.23       47.75     10.56 o 
   8  -4   1      514.06      493.75     24.51 o 
   9  -4   1     2601.12     2244.21     73.25 o 
  10  -4   1        0.02       10.94     14.47 o 
  11  -4   1      295.68      236.06     28.90 o 
 -11  -3   1       82.67       85.78     30.22 o 
 -10  -3   1      298.25      250.72     20.41 o 
  -9  -3   1      467.29      433.95     23.31 o 
  -8  -3   1     1186.46     1159.59     42.16 o 
  -7  -3   1      266.18      262.10     31.50 o 
  -6  -3   1     3937.90     3824.64    118.22 o 
  -5  -3   1     2685.03     2716.37     84.63 o 
  -4  -3   1      190.80      193.98     11.81 o 
  -3  -3   1    12110.87    12965.53    347.37 o 
  -2  -3   1      187.32      186.56      6.47 o 
  -1  -3   1      475.37      502.11     11.04 o 
   0  -3   1     9581.62     9590.39    232.04 o 
   1  -3   1     5119.85     5369.78    110.56 o 
   2  -3   1     2022.59     2232.55     64.51 o 
   3  -3   1     1685.47     1687.61     56.45 o 
   4  -3   1     1833.19     1844.43     50.43 o 
   5  -3   1      621.26      705.24     34.85 o 
   6  -3   1      196.85      217.10     10.54 o 
   7  -3   1     1263.66     1265.78     43.33 o 
   8  -3   1      142.06      134.17     13.48 o 
   9  -3   1     1421.09     1278.79     46.41 o 
  10  -3   1      679.37      618.32     48.52 o 
  11  -3   1      288.62      215.99     28.78 o 
 -11  -2   1      156.20      108.17     31.87 o 
 -10  -2   1      381.85      355.19     42.97 o 
  -9  -2   1       15.37       12.49     13.51 o 
  -8  -2   1     2011.96     1828.87     60.62 o 
  -7  -2   1      237.74      254.67     33.16 o 
  -6  -2   1      470.63      431.79     26.55 o 
  -5  -2   1     3875.57     3972.80    112.58 o 
  -4  -2   1      965.10      931.02     31.08 o 
  -3  -2   1     1859.27     1948.70     60.24 o 
  -2  -2   1    14019.00    15402.48    440.84 o 
  -1  -2   1     3125.46     3077.55     67.72 o 
   0  -2   1       15.77       -4.96      2.48 o 
   1  -2   1      620.03      619.80     13.19 o 
   2  -2   1    20873.34    21949.26    442.40 o 
   3  -2   1      663.69      810.44     33.68 o 
   4  -2   1     1636.02     1871.31     48.57 o 
   5  -2   1     2597.51     2550.09     55.40 o 
   6  -2   1      114.36      119.39     10.31 o 
   7  -2   1      679.40      676.55     49.17 o 
   8  -2   1     2451.11     2193.53     70.52 o 
   9  -2   1      244.31      225.54     18.60 o 
  10  -2   1      842.31      717.90     33.75 o 
  11  -2   1      538.18      406.22     44.97 o 
 -11  -1   1        2.61       35.61     29.36 o 
 -10  -1   1      707.17      639.57     36.98 o 
  -9  -1   1      502.49      469.68     23.75 o 
  -8  -1   1      352.60      354.04     42.41 o 
  -7  -1   1     3177.61     3184.64     86.09 o 
  -6  -1   1      977.03      999.25     30.59 o 
  -5  -1   1      138.63      160.22     10.25 o 
  -4  -1   1     7694.81     9148.81    221.58 o 
  -3  -1   1        0.07        4.20      2.49 o 
  -2  -1   1      791.75     1173.26     31.39 o 
  -1  -1   1      524.87      477.27     27.81 o 
   1  -1   1     1942.63     1882.84     34.68 o 
   2  -1   1    26475.72    26447.79    533.43 o 
   3  -1   1     3125.35     3087.41     59.27 o 
   4  -1   1     1321.27     1308.89     26.28 o 
   5  -1   1     1739.76     1802.82     63.30 o 
   6  -1   1     2184.37     2184.89     68.22 o 
   7  -1   1      886.26      786.79     34.76 o 
   8  -1   1      965.20      918.04     45.60 o 
   9  -1   1      205.35      158.71     15.45 o 
  10  -1   1      109.31       63.96     17.36 o 
  11  -1   1      536.63      445.38     35.60 o 
 -11   0   1      355.10      269.17     37.57 o 
 -10   0   1       18.99        0.10     24.76 o 
  -9   0   1     2027.66     1842.97     73.82 o 
  -8   0   1     2907.57     2640.44     84.19 o 
  -7   0   1      218.85      198.70     11.25 o 
  -6   0   1     7923.60     9201.67    306.29 o 
  -5   0   1      409.21      574.96     34.56 o 
  -4   0   1      366.93      380.40     22.05 o 
  -3   0   1     9880.39    16354.41    617.80 o 
  -2   0   1       29.70       52.55      4.60 o 
  -1   0   1      274.93      444.32      9.13 o 
   1   0   1     3385.26     3641.94     60.01 o 
   2   0   1     1380.02     1536.16     29.24 o 
   3   0   1      117.10      112.25      5.38 o 
   4   0   1     4083.33     4757.73    128.13 o 
   5   0   1       52.40       45.49      7.11 o 
   6   0   1     1016.55      937.18     33.71 o 
   7   0   1      560.37      497.09     27.06 o 
   8   0   1      415.43      344.19     17.87 o 
   9   0   1     1909.21     1668.32     57.15 o 
  10   0   1      120.64      116.36     18.57 o 
  11   0   1       26.03       25.07     29.57 o 
 -11   1   1     1857.04     1473.23     94.03 o 
 -10   1   1       25.50        6.80     18.24 o 
  -9   1   1      249.40      262.57     23.44 o 
  -8   1   1     3147.78     3133.61    198.24 o 
  -7   1   1       35.18       25.78      8.42 o 
  -6   1   1     1515.52     1599.75     67.81 o 
  -5   1   1     1305.87     1319.05     47.43 o 
  -4   1   1     1317.85     2016.38    113.53 o 
  -3   1   1     6927.73    11500.09    260.49 o 
  -2   1   1      116.48      225.55      6.30 o 
  -1   1   1     2087.28     2587.56    114.52 o 
   0   1   1     8008.50     7853.14    136.63 o 
   1   1   1      356.93      413.41      8.24 o 
   2   1   1       33.67       34.68      2.94 o 
   3   1   1      163.46      159.03      6.63 o 
   4   1   1     3794.35     3796.92     68.53 o 
   5   1   1     1819.25     1793.84     45.60 o 
   6   1   1        0.05        3.09      7.67 o 
   7   1   1     5049.07     4650.14    142.83 o 
   8   1   1      232.65      259.75     22.81 o 
   9   1   1      774.31      655.59     36.22 o 
  10   1   1     1900.68     1699.76     71.37 o 
  11   1   1        3.81       53.56     31.49 o 
 -11   2   1       41.04       -7.90     29.09 o 
 -10   2   1     1412.69     1311.14     48.53 o 
  -9   2   1      255.15      253.38     18.70 o 
  -8   2   1      416.78      495.93     47.34 o 
  -7   2   1     4288.81     4728.00    343.64 o 
  -6   2   1      121.42      128.11     12.16 o 
  -5   2   1     8280.82    13467.56    413.17 o 
  -4   2   1     1264.22     2026.82     61.75 o 
  -3   2   1     1552.78     2577.67     63.43 o 
  -2   2   1    10033.46    14055.76   1320.98 o 
  -1   2   1     2586.84     2401.32     67.07 o 
   0   2   1       10.82        3.66      1.70 o 
   1   2   1     1636.60     1784.60     33.01 o 
   2   2   1     2360.19     2511.99     47.07 o 
   3   2   1      160.82      162.45      4.79 o 
   4   2   1       19.02       17.00      4.01 o 
   5   2   1     4465.88     4383.15     86.86 o 
   6   2   1      241.96      220.53     14.87 o 
   7   2   1     2316.76     2140.93     60.51 o 
   8   2   1     3296.83     3009.38     95.86 o 
   9   2   1       23.29       -4.15     15.31 o 
  10   2   1      783.52      649.75     38.52 o 
  11   2   1      738.09      638.05     58.89 o 
 -11   3   1       24.30       42.91     29.05 o 
 -10   3   1     1390.77     1332.38     49.08 o 
  -9   3   1     1264.65     1222.64     92.63 o 
  -8   3   1      601.08      607.56     50.94 o 
  -7   3   1     5677.85     5512.38    238.59 o 
  -6   3   1     3654.68     4191.38    135.86 o 
  -5   3   1     1318.22     2085.62    141.78 o 
  -4   3   1     8559.82    12983.54    635.59 o 
  -3   3   1     1330.49     2025.08    133.15 o 
  -2   3   1      363.70      489.35     36.49 o 
  -1   3   1    62541.43    61630.45   1668.60 o 
   0   3   1    21680.78    21270.42    434.48 o 
   1   3   1      148.89      130.97     11.63 o 
   2   3   1     1795.78     1856.44     33.74 o 
   3   3   1     8113.89     7906.44    149.84 o 
   4   3   1       54.02       72.40      3.74 o 
   5   3   1        5.67       -4.01      6.50 o 
   6   3   1     6900.90     6510.51    165.00 o 
   7   3   1       38.39       46.18     11.18 o 
   8   3   1      843.32      687.20     30.39 o 
   9   3   1      770.76      736.32     39.64 o 
  10   3   1       20.10       16.78     22.96 o 
 -11   4   1     1057.30      939.34     71.74 o 
 -10   4   1       94.57       78.97     17.19 o 
  -9   4   1     1016.42     1020.76     55.46 o 
  -8   4   1      676.89      740.70     68.54 o 
  -7   4   1      111.84      120.46     14.43 o 
  -6   4   1     4714.66     6257.31    371.75 o 
  -5   4   1     1246.28     1249.03     63.03 o 
  -4   4   1      298.19      418.38     31.13 o 
  -3   4   1     4546.97     5057.01    255.31 o 
  -2   4   1     1683.19     1698.10     38.58 o 
  -1   4   1    10336.46    10707.98    190.54 o 
   0   4   1     1521.26     1572.07     33.52 o 
   1   4   1     2270.24     2079.65     39.99 o 
   2   4   1      128.87      134.02      5.00 o 
   3   4   1     1058.97     1047.32     23.97 o 
   4   4   1     5768.67     5398.71     96.77 o 
   5   4   1       40.43       44.61      7.87 o 
   6   4   1     2721.92     2590.88     65.31 o 
   7   4   1       74.86       71.85     13.27 o 
   8   4   1      167.32      123.26     14.45 o 
   9   4   1      699.98      641.50     37.33 o 
  10   4   1      121.41       79.61     25.13 o 
 -11   5   1      932.95      853.94     67.93 o 
 -10   5   1      161.44      173.17     17.04 o 
  -9   5   1        5.80       15.11     12.92 o 
  -8   5   1     5146.98     5281.21    308.11 o 
  -7   5   1      343.60      383.08     29.06 o 
  -6   5   1      186.44      206.51     10.45 o 
  -5   5   1     1638.62     1703.95     49.49 o 
  -4   5   1       53.07       43.69      5.16 o 
  -3   5   1       11.92        2.66      3.76 o 
  -2   5   1     1108.74     1065.98     20.62 o 
  -1   5   1      440.67      365.93      8.49 o 
   0   5   1      658.86      658.10     15.02 o 
   1   5   1     3744.07     3848.70     70.26 o 
   2   5   1     3919.05     3793.46     73.75 o 
   3   5   1      635.60      676.48     15.91 o 
   4   5   1     1381.85     1356.84     38.56 o 
   5   5   1      586.91      569.45     19.56 o 
   6   5   1        0.42        6.77      8.90 o 
   7   5   1     1261.03     1177.31     34.20 o 
   8   5   1      615.74      557.63     25.30 o 
   9   5   1       80.28       66.64     15.60 o 
  10   5   1      450.39      382.92     42.37 o 
 -11   6   1      186.21      193.11     35.43 o 
 -10   6   1     1562.10     1332.74     52.97 o 
  -9   6   1       15.71        2.74     12.89 o 
  -8   6   1     1321.11     1444.76     60.25 o 
  -7   6   1      492.52      490.30     22.26 o 
  -6   6   1      397.11      469.31     21.36 o 
  -5   6   1     1625.66     1736.77     63.46 o 
  -4   6   1     2181.46     1910.81     50.11 o 
  -3   6   1       24.83       18.97      5.67 o 
  -2   6   1     1614.34     1578.94     28.40 o 
  -1   6   1      550.78      584.96     12.31 o 
   0   6   1       35.47       46.91      5.02 o 
   1   6   1      824.90      798.81     16.14 o 
   2   6   1      380.85      332.12      9.96 o 
   3   6   1     2743.23     2651.64     52.76 o 
   4   6   1      171.06      200.19      9.89 o 
   5   6   1     4136.44     3779.74     91.77 o 
   6   6   1     1501.18     1393.66     38.82 o 
   7   6   1       23.95       25.37     10.99 o 
   8   6   1     2626.80     2483.81     81.60 o 
   9   6   1       54.25       65.42     15.99 o 
  10   6   1       18.42       28.30     25.23 o 
 -11   7   1      482.55      426.14     44.20 o 
 -10   7   1      245.10      208.79     25.45 o 
  -9   7   1     3206.66     3057.79     93.25 o 
  -8   7   1      153.74      131.12     13.77 o 
  -7   7   1      349.36      343.38     14.10 o 
  -6   7   1     3017.47     3018.83     78.61 o 
  -5   7   1      676.99      645.29     20.06 o 
  -4   7   1      378.69      390.88     14.75 o 
  -3   7   1      587.97      541.40     14.55 o 
  -2   7   1     2859.66     2774.04     48.15 o 
  -1   7   1       37.39       55.05      5.49 o 
   0   7   1      494.79      550.20     12.57 o 
   1   7   1     4042.37     3914.65     67.93 o 
   2   7   1       21.54       15.83      4.74 o 
   3   7   1     2362.46     2286.43     46.88 o 
   4   7   1     1044.67      989.81     27.51 o 
   5   7   1      210.73      203.68     12.61 o 
   6   7   1     3075.85     2836.92     71.48 o 
   7   7   1      335.92      337.00     16.99 o 
   8   7   1       61.00       46.15     14.91 o 
   9   7   1     1260.45     1154.54     52.22 o 
 -11   8   1      940.84      705.87    115.12 o 
 -10   8   1       14.23       16.36     17.96 o 
  -9   8   1      295.76      315.92     22.75 o 
  -8   8   1     1197.71     1144.48     35.88 o 
  -7   8   1        1.72        2.05      8.59 o 
  -6   8   1     1949.68     1874.94     48.05 o 
  -5   8   1      989.33      949.60     31.22 o 
  -4   8   1     1363.57     1297.78     29.76 o 
  -3   8   1     2245.44     2160.08     40.37 o 
  -2   8   1      282.40      268.15     10.62 o 
  -1   8   1     2612.40     2562.46     45.12 o 
   0   8   1     3204.34     3099.17     53.10 o 
   1   8   1     3275.78     3325.77     58.42 o 
   2   8   1      785.14      832.62     20.23 o 
   3   8   1      253.63      253.28     10.55 o 
   4   8   1     2118.18     2092.39     52.15 o 
   5   8   1     1322.72     1254.03     41.06 o 
   6   8   1       22.77       21.61     11.07 o 
   7   8   1     2471.85     2409.88     62.89 o 
   8   8   1        0.27       -7.18     14.96 o 
   9   8   1      393.98      362.65     35.09 o 
 -11   9   1      362.80      305.76     35.03 o 
 -10   9   1     1079.09     1106.32     67.24 o 
  -9   9   1       15.04       -7.20     16.38 o 
  -8   9   1      651.72      595.87     23.54 o 
  -7   9   1      189.38      207.47     14.31 o 
  -6   9   1       17.41       29.68      8.26 o 
  -5   9   1     1012.05      958.66     24.24 o 
  -4   9   1      514.68      538.58     15.86 o 
  -3   9   1       27.35       31.49      4.72 o 
  -2   9   1      270.69      263.01      8.05 o 
  -1   9   1     2305.96     2204.02     39.64 o 
   0   9   1      306.87      276.72      8.61 o 
   1   9   1      737.54      683.15     15.82 o 
   2   9   1     4699.55     4640.69     92.33 o 
   3   9   1       19.34       28.17      7.33 o 
   4   9   1      903.05      909.59     31.86 o 
   5   9   1      912.11      978.76     34.36 o 
   6   9   1       19.69        5.15     11.58 o 
   7   9   1      544.36      499.32     26.86 o 
   8   9   1       80.08       57.60     16.95 o 
 -11  10   1      250.48      189.92     29.91 o 
 -10  10   1      546.99      478.58     88.70 o 
  -9  10   1       45.87       65.42     18.70 o 
  -8  10   1      471.84      428.69     34.43 o 
  -7  10   1     2811.37     2734.67     67.81 o 
  -6  10   1      150.95      145.06     11.64 o 
  -5  10   1       54.98       70.66      9.96 o 
  -4  10   1      904.67      835.08     21.87 o 
  -3  10   1     1950.02     1835.34     42.27 o 
  -2  10   1      151.89      154.29      7.76 o 
  -1  10   1       33.79       42.19      5.44 o 
   0  10   1     6294.92     6256.71    110.62 o 
   1  10   1       23.40        9.47      6.53 o 
   2  10   1      341.61      327.64     11.69 o 
   3  10   1     1602.88     1582.43     37.65 o 
   4  10   1       46.99       57.43     10.80 o 
   5  10   1      637.02      628.50     38.70 o 
   6  10   1      716.76      696.23     27.14 o 
   7  10   1        1.38       23.48     16.24 o 
   8  10   1      530.43      550.29     43.23 o 
 -10  11   1       24.21       -4.30     26.49 o 
  -9  11   1      450.86      429.38     27.36 o 
  -8  11   1       13.67        5.92     11.76 o 
  -7  11   1       36.43       27.13     11.31 o 
  -6  11   1      853.81      795.62     25.29 o 
  -5  11   1      407.65      395.54     16.64 o 
  -4  11   1        3.70       12.08      9.38 o 
  -3  11   1        7.25       19.97      8.26 o 
  -2  11   1     2554.29     2512.73     50.95 o 
  -1  11   1       50.12       57.49      6.52 o 
   0  11   1       13.69       31.83      6.96 o 
   1  11   1     2565.02     2541.35     52.91 o 
   2  11   1      330.08      312.40     12.69 o 
   3  11   1      898.90      919.53     24.93 o 
   4  11   1      538.25      527.05     21.12 o 
   5  11   1      258.29      254.92     28.01 o 
   6  11   1      620.34      615.70     29.85 o 
   7  11   1        3.31        6.34     14.09 o 
 -10  12   1      155.78      141.64     32.40 o 
  -9  12   1       11.79       -0.47     16.81 o 
  -8  12   1     2054.55     2038.50     75.88 o 
  -7  12   1      643.94      651.87     28.61 o 
  -6  12   1       31.11       10.21     11.50 o 
  -5  12   1       31.05       46.61     10.97 o 
  -4  12   1      415.07      434.00     17.80 o 
  -3  12   1      135.93      105.08     10.47 o 
  -2  12   1        9.31       19.74     10.20 o 
  -1  12   1      388.59      410.24     16.86 o 
   0  12   1        2.61        3.17      7.23 o 
   1  12   1      743.80      740.68     20.23 o 
   2  12   1     1584.61     1510.03     36.83 o 
   3  12   1       19.87       17.07      9.01 o 
   4  12   1      738.08      703.85     31.32 o 
   5  12   1       36.47       52.00     15.26 o 
   6  12   1       75.24       77.33     14.53 o 
   7  12   1      323.34      366.88     38.51 o 
  -9  13   1       84.31       78.23     24.48 o 
  -8  13   1       62.68       65.02     14.53 o 
  -7  13   1       50.34       77.32     13.80 o 
  -6  13   1      150.02      156.26     14.47 o 
  -5  13   1      271.66      274.50     15.81 o 
  -4  13   1       89.68       99.83     12.22 o 
  -3  13   1     1595.22     1509.25     48.73 o 
  -2  13   1       16.64       15.95     21.20 o 
  -1  13   1     2281.17     2230.91     54.37 o 
   0  13   1      303.81      306.38     13.54 o 
   1  13   1        0.11      -14.20      8.90 o 
   2  13   1     1717.85     1687.76     40.87 o 
   3  13   1      686.57      701.88     22.02 o 
   4  13   1      144.97      137.21     16.90 o 
   5  13   1     1176.49     1242.41     54.39 o 
   6  13   1      268.86      287.46     20.01 o 
  -9  14   1      341.77      296.06     36.99 o 
  -8  14   1      367.84      390.09     28.69 o 
  -7  14   1      364.67      363.39     28.20 o 
  -6  14   1       19.78       14.43     15.80 o 
  -5  14   1      423.64      418.86     29.22 o 
  -4  14   1       23.82       33.08     15.17 o 
  -3  14   1      321.91      292.83     18.27 o 
  -2  14   1      530.45      521.77     24.04 o 
  -1  14   1      191.26      212.08     23.95 o 
   0  14   1     1014.73      972.68     34.20 o 
   1  14   1      684.51      680.17     27.16 o 
   2  14   1      125.35      130.98     14.51 o 
   3  14   1     2446.25     2465.16     89.68 o 
   4  14   1      164.88      154.21     21.22 o 
   5  14   1       40.22       10.63     26.08 o 
  -8  15   1       23.54       38.70     24.71 o 
  -7  15   1       10.46       10.93     28.47 o 
  -6  15   1      376.14      383.20     24.57 o 
  -5  15   1        8.03       29.74     16.80 o 
  -4  15   1      276.30      264.38     21.52 o 
  -3  15   1      115.09      109.28     15.87 o 
  -2  15   1     1818.00     1819.75     60.46 o 
  -1  15   1      242.18      223.85     21.89 o 
   0  15   1      151.84      152.21     19.84 o 
   1  15   1      672.58      670.12     32.42 o 
   2  15   1      172.79      176.33     24.13 o 
   3  15   1      535.99      544.01     31.42 o 
   4  15   1      463.69      476.96     30.32 o 
   5  15   1       92.01       97.14     29.67 o 
  -7  16   1        2.98       52.21     26.03 o 
  -6  16   1      336.37      360.02     25.98 o 
  -5  16   1      155.87      173.82     26.50 o 
  -4  16   1      665.31      660.36     34.45 o 
  -3  16   1      106.45      116.42     18.76 o 
  -2  16   1        4.62       20.57     15.31 o 
  -1  16   1      842.11      865.76     36.03 o 
   0  16   1      170.31      188.84     18.62 o 
   1  16   1       15.66       19.34     16.80 o 
   2  16   1      421.36      482.67     27.69 o 
   3  16   1       51.51       21.71     73.24 o 
  -6  17   1      502.25      516.37     43.26 o 
  -5  17   1       71.17       59.20     24.53 o 
  -4  17   1        2.71       10.86     18.91 o 
  -3  17   1      327.36      320.94     37.06 o 
  -2  17   1       20.80       24.41     24.19 o 
  -1  17   1      334.18      372.74     24.28 o 
   0  17   1      878.58      912.20     44.07 o 
   1  17   1        0.02      -20.97     23.04 o 
   2  17   1      352.48      421.97     85.75 o 
  -4  18   1        7.51      -19.54     27.62 o 
  -3  18   1       72.06       79.49     35.65 o 
  -2  18   1      217.21      297.82     35.27 o 
  -1  18   1       11.70       -4.92     23.09 o 
   0  18   1       33.03       46.43     26.38 o 
  -1 -19   2      215.67      244.78     26.53 o 
   0 -19   2       81.47       92.62     22.26 o 
   1 -19   2      579.94      681.46     38.54 o 
   2 -19   2       37.45       68.28     25.41 o 
   3 -19   2        0.82      -39.39     24.36 o 
   4 -19   2      857.64      945.40     67.68 o 
  -3 -18   2      381.23      386.92     39.00 o 
  -2 -18   2        0.85      -10.32     25.84 o 
  -1 -18   2      478.24      519.56     25.99 o 
   0 -18   2       73.08       88.68     21.38 o 
   1 -18   2      195.63      220.38     27.74 o 
   2 -18   2      516.13      577.67     26.89 o 
   3 -18   2        0.51       28.14     17.35 o 
   4 -18   2      170.13      244.68    103.08 o 
   5 -18   2       55.42      178.51     81.81 o 
   6 -18   2      105.27      200.70     33.02 o 
  -4 -17   2      110.52      138.35     21.52 o 
  -3 -17   2      664.30      704.49     37.79 o 
  -2 -17   2      148.92      135.79     17.00 o 
  -1 -17   2      155.50      181.75     20.57 o 
   0 -17   2     1610.52     1633.77     52.52 o 
   1 -17   2        0.78        1.64     13.78 o 
   2 -17   2      101.97      122.93     15.87 o 
   3 -17   2      278.96      373.58     38.15 o 
   4 -17   2      311.22      396.88     23.82 o 
   5 -17   2      162.28      211.69     22.85 o 
   6 -17   2       26.21       95.70     28.65 o 
   7 -17   2      272.14      302.00     90.79 o 
  -5 -16   2     1227.65     1178.66     48.06 o 
  -4 -16   2        1.71        3.20     13.59 o 
  -3 -16   2      270.11      271.92     15.15 o 
  -2 -16   2     1469.98     1440.03     37.79 o 
  -1 -16   2       20.37       17.09     13.73 o 
   0 -16   2      301.22      315.17     19.20 o 
   1 -16   2      132.09      152.22     20.53 o 
   2 -16   2       94.88       90.37     14.07 o 
   3 -16   2     1048.76     1056.33     40.64 o 
   4 -16   2      126.74      221.97     76.26 o 
   5 -16   2       82.86       63.59     40.55 o 
   6 -16   2      377.46      388.74     26.65 o 
   7 -16   2      100.83      163.06     72.38 o 
   8 -16   2      240.06      255.73     69.42 o 
  -6 -15   2        9.70       21.26     26.94 o 
  -5 -15   2       42.68       58.73     14.37 o 
  -4 -15   2     1368.45     1341.98     40.56 o 
  -3 -15   2       16.50       10.98     10.45 o 
  -2 -15   2      717.20      677.03     22.84 o 
  -1 -15   2     1218.00     1173.11     29.35 o 
   0 -15   2        1.45       12.40     15.95 o 
   1 -15   2      277.56      307.63     23.22 o 
   2 -15   2        6.52       25.37     13.70 o 
   3 -15   2      123.09      163.63     22.17 o 
   4 -15   2       36.87       58.17     14.43 o 
   5 -15   2      149.32      170.62     25.45 o 
   6 -15   2      308.04      331.46     24.41 o 
   7 -15   2       83.83      108.61     65.61 o 
   8 -15   2      156.92      176.86     27.44 o 
  -7 -14   2      112.14       73.96     54.03 o 
  -6 -14   2      175.58      169.43     22.56 o 
  -5 -14   2       56.96       68.52     12.14 o 
  -4 -14   2      466.85      455.32     19.84 o 
  -3 -14   2      481.34      456.07     19.16 o 
  -2 -14   2       47.37       40.43      9.94 o 
  -1 -14   2      426.54      403.94     20.01 o 
   0 -14   2      237.46      232.16     11.27 o 
   1 -14   2      278.28      262.78     12.95 o 
   2 -14   2     1925.75     1847.29     45.25 o 
   3 -14   2       13.11       35.77     14.40 o 
   4 -14   2        4.93        0.88     12.19 o 
   5 -14   2       28.81       43.22     15.18 o 
   6 -14   2      818.47      895.47     67.40 o 
   7 -14   2        1.61       12.05     15.99 o 
   8 -14   2        2.14       13.94     21.90 o 
   9 -14   2     1233.86     1077.27    107.42 o 
  -7 -13   2       56.51       60.06     23.22 o 
  -6 -13   2      875.31      887.86     45.67 o 
  -5 -13   2     1066.12     1007.42     32.09 o 
  -4 -13   2       69.76       91.48     12.19 o 
  -3 -13   2      986.13      966.83     29.67 o 
  -2 -13   2      145.87      147.72     11.85 o 
  -1 -13   2       13.44        0.53     15.26 o 
   0 -13   2     3497.93     3333.47     69.94 o 
   1 -13   2      105.92      108.01      8.62 o 
   2 -13   2       21.18       32.79      8.31 o 
   3 -13   2      212.62      203.14     11.83 o 
   4 -13   2      772.07      726.35     23.61 o 
   5 -13   2        2.62       -8.18     10.81 o 
   6 -13   2        1.72       30.88     11.94 o 
   7 -13   2     1592.49     1535.35     51.29 o 
   8 -13   2        0.87      -19.44     12.66 o 
   9 -13   2      318.75      363.77     37.80 o 
  -8 -12   2      289.85      230.50     32.90 o 
  -7 -12   2      348.89      310.35     21.05 o 
  -6 -12   2        0.64       -1.60     17.22 o 
  -5 -12   2     1266.43     1194.55     35.74 o 
  -4 -12   2      493.88      486.92     15.50 o 
  -3 -12   2        8.81        7.20      8.00 o 
  -2 -12   2     4129.40     3886.61     84.38 o 
  -1 -12   2        5.82        7.88      7.23 o 
   0 -12   2      148.78      145.80      7.86 o 
   1 -12   2     2782.83     2624.32     53.98 o 
   2 -12   2     2743.28     2640.89     47.17 o 
   3 -12   2       80.74       85.40      8.08 o 
   4 -12   2      279.20      266.55     11.31 o 
   5 -12   2     2108.61     2065.47     56.22 o 
   6 -12   2        0.63       -0.31      8.83 o 
   7 -12   2      801.71      762.35     32.04 o 
   8 -12   2      829.67      770.71     29.47 o 
   9 -12   2       10.31       16.45     27.73 o 
  10 -12   2      286.34      312.07     55.25 o 
  -8 -11   2       43.62       54.21     19.54 o 
  -7 -11   2      655.31      639.89     29.49 o 
  -6 -11   2     1500.96     1401.85     45.54 o 
  -5 -11   2      452.18      424.74     15.90 o 
  -4 -11   2     1236.53     1163.20     27.02 o 
  -3 -11   2      553.70      514.26     18.92 o 
  -2 -11   2        3.51       -2.81      7.67 o 
  -1 -11   2       29.64       27.34      7.17 o 
   0 -11   2        8.98       12.61      5.88 o 
   1 -11   2      497.74      496.11     16.81 o 
   2 -11   2       16.20       12.78      5.40 o 
   3 -11   2     2013.27     1965.40     38.23 o 
   4 -11   2        7.10        1.81      6.54 o 
   5 -11   2       31.27       36.57      8.17 o 
   6 -11   2     2732.89     2609.86     59.00 o 
   7 -11   2      579.82      603.53     24.24 o 
   8 -11   2     1070.90     1033.96     46.25 o 
   9 -11   2      557.38      552.19     30.82 o 
  10 -11   2        0.17       -2.10     27.27 o 
  -9 -10   2      464.59      518.24     48.63 o 
  -8 -10   2      267.70      267.75     19.96 o 
  -7 -10   2       31.31       10.95     14.33 o 
  -6 -10   2     2727.77     2551.18     73.93 o 
  -5 -10   2      360.12      359.80     13.26 o 
  -4 -10   2       76.34       65.23      8.07 o 
  -3 -10   2     3403.32     3254.88     79.41 o 
  -2 -10   2      204.68      193.67     12.98 o 
  -1 -10   2     1378.64     1282.54     31.37 o 
   0 -10   2      159.77      166.69      6.77 o 
   1 -10   2      162.42      139.83      6.83 o 
   2 -10   2      114.15      120.57      6.46 o 
   3 -10   2       17.12       11.52      5.36 o 
   4 -10   2     2659.56     2580.97     53.04 o 
   5 -10   2      141.85      151.74      9.15 o 
   6 -10   2      334.89      345.71     14.91 o 
   7 -10   2      679.53      685.37     22.56 o 
   8 -10   2      106.15      112.71     14.66 o 
   9 -10   2      747.39      761.96     36.21 o 
  10 -10   2      681.64      630.80     42.94 o 
  -9  -9   2       88.68       66.52     21.42 o 
  -8  -9   2     1757.16     1681.55     54.74 o 
  -7  -9   2       22.39       19.96     13.65 o 
  -6  -9   2        7.77        5.06     11.12 o 
  -5  -9   2     3117.87     2877.24     70.68 o 
  -4  -9   2        3.97        2.86      7.74 o 
  -3  -9   2     3552.86     3409.29     82.42 o 
  -2  -9   2     3570.21     3364.68     81.21 o 
  -1  -9   2      182.92      199.48      7.94 o 
   0  -9   2      492.43      475.09     12.57 o 
   1  -9   2      950.84      989.72     21.10 o 
   2  -9   2      448.33      426.86     12.00 o 
   3  -9   2     1777.00     1744.45     37.27 o 
   4  -9   2     3257.03     3061.48     61.88 o 
   5  -9   2       46.27       53.38      7.22 o 
   6  -9   2      537.09      533.55     18.22 o 
   7  -9   2     1455.02     1371.83     37.98 o 
   8  -9   2      306.66      293.61     18.02 o 
   9  -9   2      167.52      140.54     16.33 o 
  10  -9   2     1693.49     1567.46    109.29 o 
  11  -9   2        0.74       -4.49     26.88 o 
 -10  -8   2      656.77      630.38     56.77 o 
  -9  -8   2       65.94       77.75     17.44 o 
  -8  -8   2      115.60      144.14     16.22 o 
  -7  -8   2     2673.62     2607.73     84.88 o 
  -6  -8   2      613.89      541.49     24.82 o 
  -5  -8   2      713.14      679.87     25.52 o 
  -4  -8   2     2219.94     2073.02     52.04 o 
  -3  -8   2     1740.04     1652.79     42.10 o 
  -2  -8   2     4533.92     4353.14     84.88 o 
  -1  -8   2       60.55       67.25      5.45 o 
   0  -8   2      920.77      838.76     17.97 o 
   1  -8   2     7129.25     6919.41    125.97 o 
   2  -8   2       41.11       29.50      4.61 o 
   3  -8   2      678.35      607.25     15.65 o 
   4  -8   2       51.26       48.56      5.55 o 
   5  -8   2     1539.43     1528.50     36.38 o 
   6  -8   2     1117.19     1029.76     40.39 o 
   7  -8   2       27.91       72.68     27.34 o 
   8  -8   2     4451.54     4213.03    119.13 o 
   9  -8   2      313.11      278.70     18.68 o 
  10  -8   2      131.18      118.55     17.35 o 
  11  -8   2      574.68      376.23     41.86 o 
 -10  -7   2      249.11      214.29     25.51 o 
  -9  -7   2     1272.32     1148.49     44.91 o 
  -8  -7   2      170.81      179.82     16.00 o 
  -7  -7   2      471.85      498.73     37.99 o 
  -6  -7   2      286.58      310.69     16.78 o 
  -5  -7   2      404.43      371.47     21.38 o 
  -4  -7   2     5056.25     4924.52     97.36 o 
  -3  -7   2     2016.10     2056.22     45.34 o 
  -2  -7   2      430.82      419.38     11.45 o 
  -1  -7   2     4980.08     4647.28     89.92 o 
   0  -7   2      363.72      315.70     10.52 o 
   1  -7   2      439.56      489.44     12.63 o 
   2  -7   2     1317.58     1241.58     28.82 o 
   3  -7   2     4671.51     4608.68    101.33 o 
   4  -7   2      683.24      696.18     20.36 o 
   5  -7   2      646.48      625.62     17.38 o 
   6  -7   2     3319.98     3114.96     75.90 o 
   7  -7   2        1.20       -2.44     10.44 o 
   8  -7   2      957.10      917.42     43.46 o 
   9  -7   2     1514.48     1543.26     92.50 o 
  10  -7   2        3.34      -28.60     15.23 o 
  11  -7   2      240.82      126.97     85.39 o 
 -10  -6   2       93.58       72.98     25.34 o 
  -9  -6   2      454.08      411.08     23.89 o 
  -8  -6   2     1188.51     1064.77     40.90 o 
  -7  -6   2     1093.63      964.23     37.10 o 
  -6  -6   2     3063.59     2981.94     94.28 o 
  -5  -6   2      887.86      861.46     30.45 o 
  -4  -6   2        8.32       15.72      3.86 o 
  -3  -6   2       46.37       45.53      5.07 o 
  -2  -6   2        9.07        5.86      3.58 o 
  -1  -6   2      551.86      502.34     12.00 o 
   0  -6   2     1407.79     1313.74     33.15 o 
   1  -6   2     8075.76     7846.45    146.91 o 
   2  -6   2      974.27      981.09     24.72 o 
   3  -6   2      198.34      220.01      7.97 o 
   4  -6   2     6054.20     5900.21    126.63 o 
   5  -6   2      205.67      238.06      9.38 o 
   6  -6   2     1054.46     1132.19     30.70 o 
   7  -6   2     4655.53     4501.94    158.39 o 
   8  -6   2       93.22       69.11     12.87 o 
   9  -6   2      675.66      687.99     71.26 o 
  10  -6   2      497.29      435.42     38.26 o 
  11  -6   2       71.15       73.50     26.16 o 
 -11  -5   2      872.93      829.93     65.20 o 
 -10  -5   2      586.64      571.55     29.23 o 
  -9  -5   2        0.32       -3.89     14.11 o 
  -8  -5   2     3663.16     3312.33    105.07 o 
  -7  -5   2      937.84      852.64     33.53 o 
  -6  -5   2       74.74       76.96     10.41 o 
  -5  -5   2     3133.80     3092.71     80.71 o 
  -4  -5   2      769.40      830.94     23.60 o 
  -3  -5   2      785.45      803.30     17.57 o 
  -2  -5   2     7498.78     7551.13    144.11 o 
  -1  -5   2     7365.00     7126.26    136.34 o 
   0  -5   2     3968.74     4002.85     88.34 o 
   1  -5   2     1608.89     1606.09     34.18 o 
   2  -5   2     6272.53     6266.29    161.20 o 
   3  -5   2       21.66       31.71      4.67 o 
   4  -5   2      373.89      335.78     20.82 o 
   5  -5   2    10485.58    11100.61    261.26 o 
   6  -5   2      427.07      427.76     15.19 o 
   7  -5   2     4143.30     3822.43    122.32 o 
   8  -5   2      202.40      183.73     19.16 o 
   9  -5   2        9.92        4.15     13.12 o 
  10  -5   2     1626.34     1490.19     68.32 o 
  11  -5   2       20.81       23.62     27.12 o 
 -11  -4   2       60.21       79.54     30.09 o 
 -10  -4   2     1097.09      989.39     69.26 o 
  -9  -4   2      631.22      591.32     28.91 o 
  -8  -4   2        4.08       -3.84     13.72 o 
  -7  -4   2     3683.76     3544.20    110.61 o 
  -6  -4   2      179.94      203.92     15.17 o 
  -5  -4   2       63.14       68.63      7.14 o 
  -4  -4   2     1251.42     1442.62    165.72 o 
  -3  -4   2     2551.95     2582.18     65.90 o 
  -2  -4   2      709.41      688.63     16.07 o 
  -1  -4   2      446.32      466.31     10.67 o 
   0  -4   2    40396.98    38195.19    924.66 o 
   1  -4   2     3281.45     3333.60     77.05 o 
   2  -4   2     2559.04     2502.83     65.30 o 
   3  -4   2     4001.06     3949.49    179.41 o 
   4  -4   2      584.75      759.12     43.63 o 
   5  -4   2     2531.86     2398.08     58.15 o 
   6  -4   2     1074.44      972.18     28.14 o 
   7  -4   2       17.36       39.19     12.72 o 
   8  -4   2      667.95      629.47     28.10 o 
   9  -4   2        7.55        1.58     13.10 o 
  10  -4   2        0.15        3.32     14.34 o 
  11  -4   2      834.07      702.00    118.00 o 
 -11  -3   2      309.65      257.97     36.40 o 
 -10  -3   2       23.91       18.68     14.91 o 
  -9  -3   2     1681.89     1556.17     54.05 o 
  -8  -3   2      153.76      135.75     14.28 o 
  -7  -3   2      207.21      187.65     17.11 o 
  -6  -3   2     2515.64     2468.75     94.31 o 
  -5  -3   2      165.06      159.24      9.47 o 
  -4  -3   2      355.52      274.33     13.19 o 
  -3  -3   2      344.22      367.37     17.86 o 
  -2  -3   2     2409.67     2509.83     63.39 o 
  -1  -3   2      319.27      339.92     16.76 o 
   0  -3   2      721.90      731.71     16.33 o 
   1  -3   2     4159.80     4259.36     75.77 o 
   2  -3   2       43.25       30.46      3.18 o 
   3  -3   2     2398.87     2247.14     47.96 o 
   4  -3   2    11950.80    12425.03    257.36 o 
   5  -3   2      469.60      514.49     14.51 o 
   6  -3   2     4861.51     4827.25    134.53 o 
   7  -3   2      646.21      642.97     25.45 o 
   8  -3   2      128.34      131.26     21.83 o 
   9  -3   2     3268.97     2948.58     93.28 o 
  10  -3   2        8.92      -13.95     20.07 o 
  11  -3   2      280.35      315.19     33.68 o 
 -11  -2   2     1411.73     1160.58     78.48 o 
 -10  -2   2       28.95       23.28     27.30 o 
  -9  -2   2      389.05      372.22     21.00 o 
  -8  -2   2     3080.55     3005.30     94.75 o 
  -7  -2   2     1010.56     1007.87     36.28 o 
  -6  -2   2      570.70      609.93     46.98 o 
  -5  -2   2     1457.41     1823.95     58.57 o 
  -4  -2   2      733.12      970.88     60.66 o 
  -3  -2   2      743.87      884.71     35.74 o 
  -1  -2   2      285.42      296.71     17.27 o 
   0  -2   2      764.53      854.95     13.87 o 
   1  -2   2    14285.29    14349.71    246.47 o 
   2  -2   2     2457.70     2515.74     50.32 o 
   3  -2   2     1113.00     1185.58     26.41 o 
   4  -2   2     5582.84     6004.62    114.94 o 
   5  -2   2     1228.45     1109.44     25.92 o 
   6  -2   2      190.11      178.58     11.97 o 
   7  -2   2     3655.14     3441.52    105.37 o 
   8  -2   2      770.18      660.21     28.77 o 
   9  -2   2       50.88       23.29     13.41 o 
  10  -2   2      716.27      644.12     32.42 o 
  11  -2   2       46.24       66.93     25.94 o 
 -11  -1   2      214.38      206.16     34.02 o 
 -10  -1   2     1463.97     1369.44     59.69 o 
  -9  -1   2       56.78       36.21     13.16 o 
  -8  -1   2     1124.05     1251.59     62.26 o 
  -7  -1   2      365.99      413.17     20.16 o 
  -6  -1   2      120.45      151.07     10.28 o 
  -5  -1   2     3053.12     3761.23    208.20 o 
  -4  -1   2     1751.42     3229.14    106.37 o 
  -3  -1   2     1807.02     3183.89     72.88 o 
  -2  -1   2    15344.83    28939.12   1191.58 o 
  -1  -1   2      224.17      308.77     19.67 o 
   0  -1   2      876.42      772.74     13.49 o 
   1  -1   2     3621.22     3591.92     58.24 o 
   2  -1   2    40169.89    40422.99    861.29 o 
   3  -1   2       64.35       52.83      4.10 o 
   4  -1   2      812.62      793.07     23.26 o 
   5  -1   2     7662.41     7495.35    158.21 o 
   6  -1   2      135.72      125.48     13.14 o 
   7  -1   2      562.70      444.24     22.20 o 
   8  -1   2     1765.79     1521.96     51.84 o 
   9  -1   2      401.62      362.27     20.10 o 
  10  -1   2       60.04       52.66     17.24 o 
  11  -1   2        9.62        5.86     24.67 o 
 -11   0   2        3.55       -4.16     27.89 o 
 -10   0   2     1816.14     1688.58     83.07 o 
  -9   0   2     1827.12     2005.97     66.37 o 
  -8   0   2     1026.89     1128.68     77.97 o 
  -7   0   2     2751.99     3286.72    417.43 o 
  -6   0   2      761.70     1190.93     72.90 o 
  -5   0   2      975.96     1539.24     49.47 o 
  -4   0   2     3944.87     7324.38    170.00 o 
  -3   0   2     3082.89     5695.96    118.81 o 
  -2   0   2     5362.27     9936.11    249.30 o 
  -1   0   2      403.93      454.76     12.85 o 
   0   0   2       66.34       74.99      1.98 o 
   1   0   2      998.48     1046.83     18.35 o 
   2   0   2     2314.32     2543.88     46.84 o 
   3   0   2     3529.50     3348.65     60.43 o 
   4   0   2        1.53        0.99      3.76 o 
   5   0   2     2939.25     2800.47     54.70 o 
   6   0   2     2706.33     2784.19    179.28 o 
   7   0   2        2.67      -10.59      7.53 o 
   8   0   2      956.99      836.11     33.34 o 
   9   0   2      106.58       82.75     14.35 o 
  10   0   2      140.37      123.89     19.19 o 
  11   0   2      134.33      120.56     27.47 o 
 -12   1   2      102.24       39.72     32.94 o 
 -11   1   2      480.88      456.09     44.66 o 
 -10   1   2       69.50       64.47     19.01 o 
  -9   1   2      386.03      401.98     26.19 o 
  -8   1   2        3.85        1.61     11.38 o 
  -7   1   2      473.17      678.77     48.92 o 
  -6   1   2     1873.32     2958.42     81.53 o 
  -5   1   2     3142.22     5682.41    115.46 o 
  -4   1   2     1434.34     2528.37     51.14 o 
  -3   1   2       47.12       60.66      3.92 o 
  -2   1   2    14825.97    17601.79   1055.70 o 
  -1   1   2     4138.94     4474.33    161.91 o 
   0   1   2       78.93       80.76      2.45 o 
   1   1   2    41759.42    41548.09    642.95 o 
   2   1   2       19.10       22.27      2.13 o 
   3   1   2     2078.32     1996.38     36.97 o 
   4   1   2     3890.65     3754.48     68.32 o 
   5   1   2      146.26      152.37      8.12 o 
   6   1   2     1383.04     1388.65     38.37 o 
   7   1   2     1569.11     1428.23     58.16 o 
   8   1   2      131.02      104.85     13.66 o 
   9   1   2      577.55      485.93     30.24 o 
  10   1   2      190.55      193.52     21.08 o 
  11   1   2      124.67       77.94     27.22 o 
 -12   2   2       21.34      -24.40     29.64 o 
 -11   2   2      625.84      540.64     48.56 o 
 -10   2   2      332.07      298.19     46.70 o 
  -9   2   2        5.32       -4.09     13.28 o 
  -8   2   2     1707.04     1880.33     73.99 o 
  -7   2   2       76.08       91.43     15.16 o 
  -6   2   2      685.25     1084.86     28.63 o 
  -5   2   2      903.55     1409.90     37.80 o 
  -4   2   2     1340.92     1986.76     51.38 o 
  -3   2   2      175.72      248.96     12.98 o 
  -2   2   2      257.47      367.57     25.56 o 
  -1   2   2     2046.38     2065.87     89.28 o 
   0   2   2    12004.00    12287.05    217.10 o 
   1   2   2     1498.03     1475.55     23.85 o 
   2   2   2    11242.85    11097.02    196.65 o 
   3   2   2       46.31       47.14      3.14 o 
   4   2   2     2190.84     1992.88     37.72 o 
   5   2   2     1488.13     1408.33     33.70 o 
   6   2   2      948.51      872.33     23.81 o 
   7   2   2     2698.27     2441.18     71.61 o 
   8   2   2       19.38        6.93     14.00 o 
   9   2   2        1.56       -2.78     15.12 o 
  10   2   2     1012.27      912.29     67.69 o 
 -12   3   2      179.03      121.95     36.67 o 
 -11   3   2       47.13       34.23     28.66 o 
 -10   3   2     1203.70     1228.05     83.88 o 
  -9   3   2      514.43      563.82     28.17 o 
  -8   3   2        3.00      -10.49     11.94 o 
  -7   3   2     2210.00     3147.77    228.02 o 
  -6   3   2     2593.29     3702.37    135.66 o 
  -5   3   2      133.65      243.26     22.19 o 
  -4   3   2       32.84       49.45      4.57 o 
  -3   3   2     5648.72     6189.61    218.65 o 
  -2   3   2        0.13        3.48      1.82 o 
  -1   3   2      207.44      197.15      4.86 o 
   0   3   2    26910.97    26778.58    508.51 o 
   1   3   2     5191.94     5455.88     96.14 o 
   2   3   2      197.79      165.43      5.76 o 
   3   3   2     2372.57     2351.66     43.46 o 
   4   3   2      675.24      656.53     14.70 o 
   5   3   2     2418.72     2209.28     50.37 o 
   6   3   2     2345.05     2199.76     51.03 o 
   7   3   2        4.12        0.28     10.84 o 
   8   3   2     1472.34     1415.11     70.79 o 
   9   3   2        7.71       -3.58     16.14 o 
  10   3   2       46.88        4.72     23.72 o 
 -12   4   2     1426.84     1241.09     86.93 o 
 -11   4   2       12.11       14.07     28.52 o 
 -10   4   2       70.68       80.40     17.34 o 
  -9   4   2     1653.13     1806.04    131.74 o 
  -8   4   2     1747.82     1966.75    222.29 o 
  -7   4   2       47.36       48.00      7.57 o 
  -6   4   2      283.73      281.82     22.78 o 
  -5   4   2     2035.83     2237.77     97.70 o 
  -4   4   2     1904.17     2157.78     73.86 o 
  -3   4   2     1870.46     1937.00     47.62 o 
  -2   4   2    11673.21    12097.06    215.34 o 
  -1   4   2     1531.20     1492.57     29.48 o 
   0   4   2    16284.97    16080.56    285.58 o 
   1   4   2     2904.01     2664.48     50.91 o 
   2   4   2     3261.91     3432.41     62.97 o 
   3   4   2    18279.26    18324.95    379.24 o 
   4   4   2     1054.27      997.05     22.00 o 
   5   4   2      229.74      211.45     13.14 o 
   6   4   2     2760.05     2644.08     66.07 o 
   7   4   2     1441.72     1297.09     36.88 o 
   8   4   2      153.87      131.81     17.92 o 
   9   4   2      344.80      309.58     33.31 o 
  10   4   2      626.63      578.14     43.18 o 
 -11   5   2      784.62      672.58     59.61 o 
 -10   5   2      100.02      138.05     18.67 o 
  -9   5   2       22.23       42.77     13.41 o 
  -8   5   2       50.93       46.26     11.69 o 
  -7   5   2     2803.84     3039.18    157.00 o 
  -6   5   2      368.46      478.89     21.90 o 
  -5   5   2     1319.08     1321.75     40.17 o 
  -4   5   2     3295.42     3251.06     81.29 o 
  -3   5   2       19.70       17.96      3.88 o 
  -2   5   2     5594.60     5697.22    102.93 o 
  -1   5   2      702.72      586.96     12.97 o 
   0   5   2      191.06      182.14      6.39 o 
   1   5   2    10295.90    10383.23    175.35 o 
   2   5   2     1082.30     1104.10     21.08 o 
   3   5   2       86.57       82.50      6.62 o 
   4   5   2     3244.76     3201.37     69.34 o 
   5   5   2       14.97        5.10      8.16 o 
   6   5   2      527.05      518.44     29.60 o 
   7   5   2      292.50      279.28     15.16 o 
   8   5   2      124.45      134.76     15.88 o 
   9   5   2        1.49        0.81     17.21 o 
  10   5   2        0.27       26.14     34.32 o 
 -11   6   2      689.00      697.50     92.63 o 
 -10   6   2      113.07      126.56     21.61 o 
  -9   6   2      511.29      483.80     27.97 o 
  -8   6   2     2639.73     2610.26    108.22 o 
  -7   6   2      412.40      461.86     19.64 o 
  -6   6   2      448.90      468.74     27.32 o 
  -5   6   2      117.10      104.44      7.52 o 
  -4   6   2     5280.00     5074.17    121.79 o 
  -3   6   2     2328.68     2295.78     45.26 o 
  -2   6   2      103.67      136.73      4.96 o 
  -1   6   2    10733.38    10663.57    192.12 o 
   0   6   2       14.02       17.75      3.64 o 
   1   6   2     1124.27     1164.82     22.32 o 
   2   6   2     6025.92     5723.71     98.11 o 
   3   6   2       26.24       17.46      4.83 o 
   4   6   2      151.17      154.02     12.47 o 
   5   6   2     1089.84      986.43     29.29 o 
   6   6   2      262.56      256.47     14.36 o 
   7   6   2       45.39       21.31     11.41 o 
   8   6   2        8.07      -22.37     13.68 o 
   9   6   2      793.23      787.82     43.94 o 
 -11   7   2       22.37       11.94     31.19 o 
 -10   7   2      321.55      255.55     21.24 o 
  -9   7   2       24.18       21.40     15.59 o 
  -8   7   2      798.12      747.95     28.34 o 
  -7   7   2      126.41      144.42     10.25 o 
  -6   7   2      276.68      281.27     19.48 o 
  -5   7   2     1688.78     1680.14     42.93 o 
  -4   7   2        3.27        3.15      4.98 o 
  -3   7   2     3202.03     3046.50     79.19 o 
  -2   7   2      300.42      261.15      7.42 o 
  -1   7   2     3695.69     3795.12     69.16 o 
   0   7   2     1452.40     1278.03     23.82 o 
   1   7   2       12.13        9.19      4.48 o 
   2   7   2      724.75      707.82     16.57 o 
   3   7   2     1709.27     1623.60     34.84 o 
   4   7   2     1378.67     1247.59     39.77 o 
   5   7   2     1111.89     1036.43     30.79 o 
   6   7   2      136.95      115.73     12.17 o 
   7   7   2       10.76       17.60     11.97 o 
   8   7   2        5.22       10.44     14.97 o 
   9   7   2       82.01       66.69     25.62 o 
 -11   8   2       42.59       65.57     33.92 o 
 -10   8   2      106.22       95.19     18.75 o 
  -9   8   2      959.79      943.77     53.46 o 
  -8   8   2      140.80      140.08     16.58 o 
  -7   8   2       13.55       13.17      9.75 o 
  -6   8   2      193.81      160.99     12.34 o 
  -5   8   2     4165.78     3941.18     85.45 o 
  -4   8   2      483.10      482.68     14.36 o 
  -3   8   2      715.43      666.18     17.28 o 
  -2   8   2     4749.32     4499.29     77.46 o 
  -1   8   2     1486.82     1517.57     28.29 o 
   0   8   2      128.18      119.04      5.98 o 
   1   8   2     1617.62     1539.18     28.63 o 
   2   8   2      258.25      275.87     10.00 o 
   3   8   2      858.81      874.11     22.88 o 
   4   8   2      402.28      382.27     22.34 o 
   5   8   2      179.43      186.70     13.29 o 
   6   8   2      385.20      404.63     33.71 o 
   7   8   2       31.38       44.12     13.07 o 
   8   8   2      189.89      169.49     16.29 o 
   9   8   2       23.10       31.52     25.80 o 
 -11   9   2      349.36      296.91     36.22 o 
 -10   9   2       37.94       19.11     18.06 o 
  -9   9   2       23.18        2.79     16.83 o 
  -8   9   2       48.01       42.64     11.93 o 
  -7   9   2     1226.73     1245.46     40.37 o 
  -6   9   2      314.08      293.94     14.53 o 
  -5   9   2       39.71       29.20      8.54 o 
  -4   9   2     3608.38     3382.44     73.43 o 
  -3   9   2       11.96        8.42      5.24 o 
  -2   9   2     1868.96     1801.09     33.10 o 
  -1   9   2     2203.47     2200.64     39.74 o 
   0   9   2       27.77       31.55      5.45 o 
   1   9   2     2685.39     2568.58     51.25 o 
   2   9   2     1030.47     1004.74     24.34 o 
   3   9   2      185.41      199.04     10.26 o 
   4   9   2     1918.56     1735.00     52.90 o 
   5   9   2        9.84       19.91     12.66 o 
   6   9   2      217.54      228.41     15.57 o 
   7   9   2     1081.56     1081.40     34.23 o 
   8   9   2       67.17       72.98     31.71 o 
 -10  10   2       87.09       74.45     24.88 o 
  -9  10   2      170.83      171.67     20.49 o 
  -8  10   2       42.67       27.54     11.64 o 
  -7  10   2       29.08       18.00     10.63 o 
  -6  10   2     2265.58     2125.28     54.15 o 
  -5  10   2       36.63       40.47      9.57 o 
  -4  10   2       53.80       65.41      9.35 o 
  -3  10   2     2316.85     2133.70     49.13 o 
  -2  10   2       76.15       77.46      6.91 o 
  -1  10   2     1501.24     1407.33     27.43 o 
   0  10   2     9257.87     9013.45    157.82 o 
   1  10   2        0.43       -0.53      6.78 o 
   2  10   2     1109.03     1075.05     26.01 o 
   3  10   2     1573.35     1522.44     36.91 o 
   4  10   2       25.01       29.39     15.55 o 
   5  10   2     1217.48     1175.03     40.73 o 
   6  10   2       41.87       34.29     13.24 o 
   7  10   2       53.72       63.31     14.90 o 
   8  10   2      138.13      161.09     23.68 o 
 -10  11   2       92.58       67.76     24.35 o 
  -9  11   2       48.59       54.07     16.56 o 
  -8  11   2      447.00      457.98     19.71 o 
  -7  11   2        7.66       20.44     11.45 o 
  -6  11   2       65.25       77.02     11.85 o 
  -5  11   2     1827.22     1832.30     48.21 o 
  -4  11   2       58.94       70.05     10.39 o 
  -3  11   2     1896.84     1772.75     47.75 o 
  -2  11   2     1818.72     1827.86     44.01 o 
  -1  11   2      225.02      214.55     12.06 o 
   0  11   2     2248.24     2357.12     48.53 o 
   1  11   2       32.62       24.12      7.69 o 
   2  11   2      168.03      158.05     10.47 o 
   3  11   2      713.32      688.31     20.96 o 
   4  11   2      213.03      195.13     20.60 o 
   5  11   2       65.82       77.26     14.81 o 
   6  11   2       59.37       68.63     14.44 o 
   7  11   2     1002.05      969.71     44.28 o 
 -10  12   2      656.07      567.10     54.96 o 
  -9  12   2        8.50        2.39     13.43 o 
  -8  12   2      186.43      213.35     15.89 o 
  -7  12   2      272.13      256.35     16.10 o 
  -6  12   2        2.40      -13.82     11.29 o 
  -5  12   2     1941.81     1855.48     49.55 o 
  -4  12   2       51.49       34.97     13.19 o 
  -3  12   2       94.46       87.62     10.44 o 
  -2  12   2     2691.40     2576.82     74.35 o 
  -1  12   2       26.77       27.33      9.36 o 
   0  12   2      232.49      246.78     12.09 o 
   1  12   2     2739.70     2689.72     61.09 o 
   2  12   2      475.06      493.22     24.55 o 
   3  12   2      119.55      124.22     13.04 o 
   4  12   2      309.27      319.98     19.87 o 
   5  12   2      438.37      425.19     24.50 o 
   6  12   2       53.85       51.78     14.93 o 
  -9  13   2      809.90      791.14     56.86 o 
  -8  13   2      497.74      477.31     21.78 o 
  -7  13   2     1164.88     1193.54     60.03 o 
  -6  13   2      894.01      835.15     27.92 o 
  -5  13   2      153.37      144.28     14.05 o 
  -4  13   2     2532.99     2640.16     79.73 o 
  -3  13   2      421.19      426.84     21.27 o 
  -2  13   2       98.55       94.97     13.56 o 
  -1  13   2     1331.75     1354.52     36.55 o 
   0  13   2       73.01       73.00     11.10 o 
   1  13   2      397.56      422.35     18.00 o 
   2  13   2       73.82       72.15     11.48 o 
   3  13   2      283.87      301.41     29.73 o 
   4  13   2       51.61       59.53     18.17 o 
   5  13   2        1.96        0.84     41.58 o 
   6  13   2       94.64      167.56     73.37 o 
  -9  14   2      575.80      542.65     48.45 o 
  -8  14   2      166.81      167.19     18.87 o 
  -7  14   2       22.91       46.73     23.04 o 
  -6  14   2     1200.77     1166.93     43.97 o 
  -5  14   2      135.30      166.06     26.19 o 
  -4  14   2      400.46      339.37     22.82 o 
  -3  14   2      914.42      885.94     33.74 o 
  -2  14   2      114.18       98.95     14.84 o 
  -1  14   2      114.92      117.02     12.96 o 
   0  14   2      503.96      560.73     21.80 o 
   1  14   2      363.34      346.70     34.93 o 
   2  14   2        5.72       -6.08     12.52 o 
   3  14   2        8.72       12.35     34.91 o 
   4  14   2      314.93      282.60     33.64 o 
   5  14   2      146.34      164.64     78.36 o 
  -8  15   2     1131.86      773.31     80.98 o 
  -7  15   2       11.61      -12.65     17.84 o 
  -6  15   2       24.23       24.17     17.98 o 
  -5  15   2      766.27      774.66     35.09 o 
  -4  15   2      208.18      200.22     33.66 o 
  -3  15   2       84.42       87.33     15.76 o 
  -2  15   2      532.64      611.74     27.27 o 
  -1  15   2       12.68        3.18     18.81 o 
   0  15   2      166.00      185.07     20.02 o 
   1  15   2       14.31       32.98     16.32 o 
   2  15   2      203.86      208.84     57.48 o 
   3  15   2        3.78      -46.78     23.39 o 
   4  15   2      344.59      291.97     45.19 o 
  -7  16   2      278.46      274.89     33.07 o 
  -6  16   2       20.31       18.72     23.92 o 
  -5  16   2      368.49      373.06     26.52 o 
  -4  16   2      781.03      806.71     51.25 o 
  -3  16   2        7.38      -28.70     19.95 o 
  -2  16   2      453.52      427.65     44.76 o 
  -1  16   2       13.70       32.04     27.58 o 
   0  16   2       25.19       28.95     20.23 o 
   1  16   2      572.62      623.25     41.91 o 
   2  16   2       10.85      -32.39     74.77 o 
   3  16   2       66.78      137.25     83.12 o 
  -6  17   2      617.82      693.82     50.07 o 
  -5  17   2       59.76       70.60     29.81 o 
  -4  17   2      357.83      348.94     40.02 o 
  -3  17   2      245.72      257.60     35.64 o 
  -2  17   2       12.91       -8.48     23.15 o 
  -1  17   2      542.29      602.66     40.09 o 
   0  17   2       15.40       22.56     22.79 o 
   1  17   2        0.61       30.45     58.60 o 
  -3  18   2      349.76      400.26     41.98 o 
  -2  18   2       97.54      108.52     27.22 o 
  -2 -19   3       83.12       57.75     20.00 o 
  -1 -19   3        3.18       12.37     20.52 o 
   0 -19   3       19.69       20.49     24.58 o 
   1 -19   3       21.72       50.02     22.76 o 
   2 -19   3      358.46      396.08     32.85 o 
   3 -19   3       70.31      111.83     51.44 o 
   4 -19   3       24.60       59.57     35.03 o 
   5 -19   3      104.54      111.29     28.55 o 
  -3 -18   3       86.30      105.92     41.99 o 
  -2 -18   3      198.05      161.46     43.96 o 
  -1 -18   3        9.61        8.75     24.25 o 
   0 -18   3      604.91      596.74     27.88 o 
   1 -18   3      366.10      384.76     23.43 o 
   2 -18   3        1.49       18.87     18.02 o 
   3 -18   3      355.79      380.88     24.73 o 
   4 -18   3      348.73      392.26     76.46 o 
   5 -18   3      583.53      919.52    120.74 o 
   6 -18   3      645.51      634.74     45.37 o 
  -4 -17   3      102.27      114.35     17.42 o 
  -3 -17   3      295.87      295.40     16.22 o 
  -2 -17   3      179.25      190.04     19.91 o 
  -1 -17   3       78.90       78.79     15.65 o 
   0 -17   3       14.24       44.57     14.70 o 
   1 -17   3      535.41      561.73     26.22 o 
   2 -17   3       28.58       33.68     14.68 o 
   3 -17   3     1260.39     1314.69     48.22 o 
   4 -17   3      348.68      443.02     25.90 o 
   5 -17   3       30.38       43.23     16.64 o 
   6 -17   3      425.58      503.19     51.84 o 
   7 -17   3       23.14       60.54     27.68 o 
  -5 -16   3      513.06      473.09     31.50 o 
  -4 -16   3        6.22       10.39     13.13 o 
  -3 -16   3      456.01      498.20     18.99 o 
  -2 -16   3       32.73       36.48     11.26 o 
  -1 -16   3      363.28      336.59     14.19 o 
   0 -16   3      551.28      548.67     24.89 o 
   1 -16   3      322.56      344.10     20.30 o 
   2 -16   3       53.77       52.64     13.54 o 
   3 -16   3       45.16       44.43     15.42 o 
   4 -16   3     2523.78     2674.28     78.85 o 
   5 -16   3      222.78      241.25     19.52 o 
   6 -16   3       47.80       32.43     32.16 o 
   7 -16   3     1474.83     1383.33    107.55 o 
   8 -16   3      155.85      193.18     29.96 o 
  -6 -15   3        0.43        4.48     34.16 o 
  -5 -15   3      511.37      454.28     24.58 o 
  -4 -15   3       10.35       13.27     12.11 o 
  -3 -15   3      212.70      210.81     13.15 o 
  -2 -15   3      472.39      450.52     17.27 o 
  -1 -15   3      266.07      270.08     13.01 o 
   0 -15   3       75.22       75.41      9.56 o 
   1 -15   3        6.10        6.91      9.65 o 
   2 -15   3     2141.08     2170.23     61.22 o 
   3 -15   3      829.21      789.82     33.60 o 
   4 -15   3      208.37      186.72     26.25 o 
   5 -15   3     1561.35     1544.86     51.05 o 
   6 -15   3        9.49        6.01     16.66 o 
   7 -15   3     1112.77     1146.30     47.67 o 
   8 -15   3      684.64      706.56     45.03 o 
  -7 -14   3      401.37      402.73     56.14 o 
  -6 -14   3       13.07       16.61     18.67 o 
  -5 -14   3        0.28        1.73     14.54 o 
  -4 -14   3      814.36      798.80     24.51 o 
  -3 -14   3        8.59       10.12      9.60 o 
  -2 -14   3        2.07        6.59      9.35 o 
  -1 -14   3      147.56      127.16     10.80 o 
   0 -14   3      922.99      911.00     24.16 o 
   1 -14   3      202.09      181.62      9.88 o 
   2 -14   3       53.71       85.58     17.51 o 
   3 -14   3     1237.19     1312.28     37.68 o 
   4 -14   3       73.79       83.14     11.06 o 
   5 -14   3      541.48      594.97     25.68 o 
   6 -14   3     1686.71     1632.22     59.99 o 
   7 -14   3      120.40      122.21     24.59 o 
   8 -14   3      365.58      415.07     70.96 o 
   9 -14   3      205.56      144.78     59.15 o 
  -8 -13   3      106.08       65.92     30.67 o 
  -7 -13   3      169.13      140.98     21.52 o 
  -6 -13   3      901.57      923.55     42.75 o 
  -5 -13   3      529.65      554.94     26.14 o 
  -4 -13   3        0.39        4.28     10.28 o 
  -3 -13   3      359.25      371.10     16.49 o 
  -2 -13   3     2274.37     2132.69     56.83 o 
  -1 -13   3      126.62      147.51     11.55 o 
   0 -13   3        0.74        0.71      7.43 o 
   1 -13   3     1624.46     1543.19     36.10 o 
   2 -13   3     1235.52     1173.22     28.08 o 
   3 -13   3       12.33       25.76     12.35 o 
   4 -13   3     1687.20     1521.09     42.11 o 
   5 -13   3      101.26      104.85     11.08 o 
   6 -13   3      875.32      889.48     45.28 o 
   7 -13   3      211.47      204.20     17.22 o 
   8 -13   3      126.61      128.58     20.87 o 
   9 -13   3      633.33      567.58     75.56 o 
  -8 -12   3      784.25      685.12    123.45 o 
  -7 -12   3        0.12      -30.16     17.27 o 
  -6 -12   3       13.44        9.97     15.91 o 
  -5 -12   3      211.59      206.57     16.84 o 
  -4 -12   3     1027.66      882.39     28.61 o 
  -3 -12   3       97.72       83.98     10.42 o 
  -2 -12   3       92.81      105.36     10.32 o 
  -1 -12   3     1065.92     1027.25     26.70 o 
   0 -12   3       41.72       47.54      6.47 o 
   1 -12   3      824.97      766.22     20.23 o 
   2 -12   3       65.25       69.28      7.01 o 
   3 -12   3       71.68       49.50      7.92 o 
   4 -12   3     1015.87      987.28     28.27 o 
   5 -12   3      630.01      592.04     17.38 o 
   6 -12   3        0.11        4.07      8.94 o 
   7 -12   3     1046.47     1041.35     31.67 o 
   8 -12   3      125.40      117.73     20.08 o 
   9 -12   3      237.02      217.22     32.55 o 
  10 -12   3     1505.04     1317.71    158.20 o 
  -9 -11   3       23.10       14.72     28.92 o 
  -8 -11   3      322.96      297.55     22.95 o 
  -7 -11   3       20.88        7.57     14.64 o 
  -6 -11   3      333.98      377.51     32.63 o 
  -5 -11   3      398.24      379.78     16.55 o 
  -4 -11   3       37.94       42.68      7.91 o 
  -3 -11   3      317.63      287.19     11.51 o 
  -2 -11   3      232.86      205.05     10.25 o 
  -1 -11   3     1732.26     1605.38     37.70 o 
   0 -11   3     3789.51     3561.64     67.38 o 
   1 -11   3      455.46      439.59     12.50 o 
   2 -11   3     2634.72     2491.72     45.06 o 
   3 -11   3      650.84      629.21     17.10 o 
   4 -11   3      257.06      261.73     10.60 o 
   5 -11   3     2187.99     2119.73     45.08 o 
   6 -11   3      220.35      210.59     12.43 o 
   7 -11   3      121.56      106.21     11.34 o 
   8 -11   3     1090.34     1107.14     49.65 o 
   9 -11   3       36.08       12.33     18.92 o 
  10 -11   3       47.20       34.10     27.72 o 
  -9 -10   3      921.77      846.92     64.78 o 
  -8 -10   3       39.73       48.22     16.75 o 
  -7 -10   3      263.33      241.38     18.12 o 
  -6 -10   3      642.54      581.40     34.12 o 
  -5 -10   3      217.55      180.23     14.74 o 
  -4 -10   3       45.60       57.12      7.30 o 
  -3 -10   3      111.46      104.43      7.77 o 
  -2 -10   3     1429.24     1317.23     31.74 o 
  -1 -10   3      644.77      608.18     16.20 o 
   0 -10   3     2624.52     2460.24     41.89 o 
   1 -10   3     1720.68     1628.73     30.54 o 
   2 -10   3      320.80      329.25     10.88 o 
   3 -10   3     3959.35     3678.55     74.84 o 
   4 -10   3      195.00      207.43      9.82 o 
   5 -10   3      469.11      458.36     14.83 o 
   6 -10   3     3156.39     2970.74     73.69 o 
   7 -10   3      121.28       88.96     10.73 o 
   8 -10   3      569.25      509.46     26.04 o 
   9 -10   3      124.13      105.71     16.25 o 
  10 -10   3      877.77      862.65     53.73 o 
 -10  -9   3       13.53       41.34     30.04 o 
  -9  -9   3      302.54      274.74     26.83 o 
  -8  -9   3      165.78      153.50     17.86 o 
  -7  -9   3       40.93       43.78     13.60 o 
  -6  -9   3     1100.65     1014.75     43.13 o 
  -5  -9   3      344.50      353.52     15.61 o 
  -4  -9   3      822.44      761.50     18.67 o 
  -3  -9   3      193.55      173.94      8.26 o 
  -2  -9   3     2747.91     2663.30     57.95 o 
  -1  -9   3     2725.55     2448.45     49.26 o 
   0  -9   3      500.58      470.12     10.70 o 
   1  -9   3    21323.68    20847.65    380.25 o 
   2  -9   3     3560.91     3576.32     72.24 o 
   3  -9   3      117.98      101.67      6.54 o 
   4  -9   3    10619.36     9904.62    223.96 o 
   5  -9   3       23.00       19.40      6.84 o 
   6  -9   3      282.79      272.40     12.36 o 
   7  -9   3      783.41      740.51     23.13 o 
   8  -9   3      220.41      219.95     16.43 o 
   9  -9   3       14.34       16.75     14.08 o 
  10  -9   3       12.53       -1.20     25.29 o 
 -10  -8   3      849.95      866.81     65.83 o 
  -9  -8   3      314.67      291.07     22.04 o 
  -8  -8   3      810.71      721.98     32.88 o 
  -7  -8   3      132.44      105.10     13.90 o 
  -6  -8   3      851.58      834.49     61.68 o 
  -5  -8   3       62.68       60.04      8.43 o 
  -4  -8   3     3900.52     3771.84     90.64 o 
  -3  -8   3     2846.83     2791.38     51.85 o 
  -2  -8   3      821.69      755.55     20.43 o 
  -1  -8   3      548.23      471.98     11.65 o 
   0  -8   3     5348.96     5355.88     97.81 o 
   1  -8   3     6566.57     6650.42    119.09 o 
   2  -8   3     9467.90     9070.50    179.36 o 
   3  -8   3       70.83       54.16      5.71 o 
   4  -8   3     1314.04     1270.83     31.35 o 
   5  -8   3     1840.96     1855.89     42.98 o 
   6  -8   3      236.89      229.65     11.37 o 
   7  -8   3      723.29      665.59     26.43 o 
   8  -8   3       77.47       65.46     13.33 o 
   9  -8   3      376.33      353.44     21.14 o 
  10  -8   3      159.67      103.71     29.10 o 
  11  -8   3       30.37       19.64     27.86 o 
 -10  -7   3     1039.85      955.71     50.40 o 
  -9  -7   3       28.49       22.54     15.66 o 
  -8  -7   3       33.23       14.89     13.71 o 
  -7  -7   3     1770.64     1633.94     56.13 o 
  -6  -7   3      819.86      766.94     38.71 o 
  -5  -7   3      506.20      567.82     47.22 o 
  -4  -7   3      662.29      676.73     18.84 o 
  -3  -7   3     5085.92     4857.11     88.25 o 
  -2  -7   3      473.09      452.46     10.87 o 
  -1  -7   3     2065.98     1919.70     35.80 o 
   0  -7   3     7167.83     6648.04    141.62 o 
   1  -7   3       92.58       86.48      4.53 o 
   2  -7   3     1425.68     1322.88     28.22 o 
   3  -7   3     4367.89     4333.51     95.60 o 
   4  -7   3      140.75      139.65      7.42 o 
   5  -7   3     3920.42     3775.35     81.97 o 
   6  -7   3     2273.30     2195.40     55.30 o 
   7  -7   3      433.73      430.94     20.20 o 
   8  -7   3     1049.61     1089.95     60.36 o 
   9  -7   3        2.82       11.04     13.99 o 
  10  -7   3      252.18      205.98     22.70 o 
  11  -7   3        5.18        1.70     26.16 o 
 -11  -6   3        7.86        2.41     27.79 o 
 -10  -6   3       92.40       81.17     21.84 o 
  -9  -6   3      512.23      511.21     26.95 o 
  -8  -6   3      542.39      516.09     26.25 o 
  -7  -6   3       36.37       52.36     12.76 o 
  -6  -6   3      160.20      147.06     11.97 o 
  -5  -6   3     3703.63     3654.18    155.98 o 
  -4  -6   3     1233.58     1374.48     32.69 o 
  -3  -6   3      749.71      797.22     20.10 o 
  -2  -6   3     4881.67     4610.76     89.61 o 
  -1  -6   3      142.48      165.63      5.84 o 
   0  -6   3      260.69      333.77      9.02 o 
   1  -6   3     2395.52     2139.92     45.30 o 
   2  -6   3      747.88      750.14     19.93 o 
   3  -6   3     6072.97     5916.76    129.55 o 
   4  -6   3      368.89      292.37     11.16 o 
   5  -6   3       11.24        8.50      5.46 o 
   6  -6   3     2991.14     2960.26     72.37 o 
   7  -6   3      129.72      135.87     12.99 o 
   8  -6   3      186.55      145.13     14.71 o 
   9  -6   3     2023.51     2046.56    110.27 o 
  10  -6   3      484.76      446.96     28.29 o 
  11  -6   3        1.53        0.38     25.95 o 
 -11  -5   3      478.57      445.53     33.07 o 
 -10  -5   3       81.73       93.92     17.19 o 
  -9  -5   3       16.18       27.24     22.11 o 
  -8  -5   3     1433.63     1373.18     48.63 o 
  -7  -5   3     2268.19     2113.13     68.86 o 
  -6  -5   3       53.35       57.43     12.47 o 
  -5  -5   3      250.82      292.81     19.02 o 
  -4  -5   3     5615.65     5324.66    161.76 o 
  -3  -5   3      648.63      698.43     18.95 o 
  -2  -5   3     3765.30     3659.24     73.87 o 
  -1  -5   3    13714.14    13093.24    264.04 o 
   0  -5   3     5178.16     5160.56     95.81 o 
   1  -5   3     7648.41     7463.81    140.33 o 
   2  -5   3     4767.95     4542.98     94.01 o 
   3  -5   3      795.30      869.15     19.50 o 
   4  -5   3     4341.11     4085.59    104.62 o 
   5  -5   3        6.51       19.78      5.45 o 
   6  -5   3      133.58      118.61      8.28 o 
   7  -5   3     2522.25     2207.06     64.83 o 
   8  -5   3      149.17      150.61     14.41 o 
   9  -5   3        8.61       -2.10     13.32 o 
  10  -5   3       16.24       -8.35     17.09 o 
 -11  -4   3       45.10       51.30     21.30 o 
 -10  -4   3      242.10      228.98     19.47 o 
  -9  -4   3      329.24      301.49     22.29 o 
  -8  -4   3       21.66       33.66     14.32 o 
  -7  -4   3      851.21      816.77     31.60 o 
  -6  -4   3     1455.15     1473.24     49.00 o 
  -5  -4   3     1333.65     1471.53     48.13 o 
  -4  -4   3     2687.67     2814.36    109.30 o 
  -3  -4   3     2961.41     2915.67     89.12 o 
  -2  -4   3      304.53      328.07     12.78 o 
  -1  -4   3    14049.31    14174.23    317.04 o 
   0  -4   3      140.42      138.73      5.85 o 
   1  -4   3      208.38      209.33      7.20 o 
   2  -4   3    10966.90    10763.78    222.00 o 
   3  -4   3      247.35      258.39      8.76 o 
   4  -4   3        6.33       12.44      6.08 o 
   5  -4   3     1492.97     1284.76     34.89 o 
   6  -4   3      209.05      226.23     20.08 o 
   7  -4   3      626.23      520.81     22.14 o 
   8  -4   3       27.22       29.67     12.08 o 
   9  -4   3      710.18      622.46     47.26 o 
  10  -4   3        1.54      -13.80     17.57 o 
  11  -4   3       16.18       -9.14     21.77 o 
 -11  -3   3      174.88      176.82     23.49 o 
 -10  -3   3      120.43      100.23     16.18 o 
  -9  -3   3        1.02       -0.80     12.67 o 
  -8  -3   3      937.75      964.74     36.47 o 
  -7  -3   3       24.15       34.80     10.22 o 
  -6  -3   3      382.71      500.02     50.17 o 
  -5  -3   3      948.22     1010.22     28.64 o 
  -4  -3   3     1162.50     1563.93     81.66 o 
  -3  -3   3     2013.84     1943.68     49.93 o 
  -2  -3   3      726.35      758.51     23.60 o 
  -1  -3   3     7514.06     7761.25    215.86 o 
   0  -3   3    20760.49    21206.22    478.62 o 
   1  -3   3     6051.31     6003.83    120.63 o 
   2  -3   3     9170.80     9024.02    202.34 o 
   3  -3   3     4083.69     3747.19     88.49 o 
   4  -3   3      297.25      288.50     10.92 o 
   5  -3   3      927.16      884.19     22.70 o 
   6  -3   3       64.53       52.68      9.98 o 
   7  -3   3     1152.62      995.62     34.28 o 
   8  -3   3       13.42        1.30     11.61 o 
   9  -3   3        2.44       -8.71     13.18 o 
  10  -3   3      521.37      483.22     50.73 o 
  11  -3   3      155.99      119.58     29.66 o 
 -11  -2   3      160.60      188.55     32.40 o 
 -10  -2   3      377.33      359.27     21.83 o 
  -9  -2   3      488.33      477.97     29.33 o 
  -8  -2   3      302.62      349.45     24.65 o 
  -7  -2   3     1281.27     1522.05     98.54 o 
  -6  -2   3      427.46      691.32     37.48 o 
  -5  -2   3     6614.41    13150.40    687.44 o 
  -4  -2   3     4100.95     7061.40    177.98 o 
  -3  -2   3      187.00      337.10     25.97 o 
  -2  -2   3    32083.51    34820.11   1236.63 o 
  -1  -2   3      123.05      256.59     10.60 o 
   0  -2   3      913.70      885.40     15.68 o 
   1  -2   3     9301.99     9727.51    168.71 o 
   2  -2   3      627.97      604.60     13.75 o 
   3  -2   3       94.07      136.64      6.32 o 
   4  -2   3    12115.37    13080.50    340.70 o 
   5  -2   3     2602.35     2598.45     56.22 o 
   6  -2   3     1601.06     1546.82     46.46 o 
   7  -2   3      151.56      112.40     12.09 o 
   8  -2   3      604.17      581.28     57.22 o 
   9  -2   3      189.11      181.10     16.32 o 
  10  -2   3      496.03      417.66     26.92 o 
  11  -2   3      338.26      262.89     32.37 o 
 -12  -1   3        9.59       13.11     30.91 o 
 -11  -1   3      231.34      201.23     32.75 o 
 -10  -1   3        3.02      -19.03     13.64 o 
  -9  -1   3      130.11      164.83     15.31 o 
  -8  -1   3     1007.38     1185.90     67.40 o 
  -7  -1   3      367.63      526.18     23.09 o 
  -6  -1   3     4292.43     7714.94    219.01 o 
  -5  -1   3      321.03      695.59     25.67 o 
  -4  -1   3     7190.06    12920.84    293.42 o 
  -3  -1   3      490.97      916.92     30.72 o 
  -2  -1   3     1219.25     1528.07     73.30 o 
  -1  -1   3     7362.06     8123.00    304.88 o 
   0  -1   3      313.04      306.68      5.66 o 
   1  -1   3     1022.38     1099.39     18.68 o 
   2  -1   3     4095.52     3981.71     74.12 o 
   3  -1   3     2957.30     3016.29     63.48 o 
   4  -1   3     3815.57     3856.25     81.33 o 
   5  -1   3        1.95        0.76      5.43 o 
   6  -1   3      607.21      637.84     35.91 o 
   7  -1   3      356.71      331.68     23.31 o 
   8  -1   3      535.96      482.70     21.88 o 
   9  -1   3      606.31      559.47     54.30 o 
  10  -1   3      181.71      191.74     21.34 o 
  11  -1   3     1157.92     1065.48     87.06 o 
 -12   0   3        9.90        8.61     31.17 o 
 -11   0   3      172.44      185.52     32.64 o 
 -10   0   3     1062.83     1221.67     54.50 o 
  -9   0   3      647.21      784.08     64.44 o 
  -8   0   3      400.12      565.79     25.36 o 
  -7   0   3        1.16       -1.29      9.06 o 
  -6   0   3     7407.72    12808.50    322.88 o 
  -5   0   3       19.32       42.24      4.47 o 
  -4   0   3      660.20     1179.87     28.20 o 
  -3   0   3    13836.99    24840.64    620.50 o 
  -2   0   3     1471.07     1730.35     96.80 o 
  -1   0   3    20443.68    23379.40    750.07 o 
   0   0   3     6410.05     6626.10    123.08 o 
   1   0   3       58.59       49.66      2.59 o 
   2   0   3     2851.03     2763.75     51.83 o 
   3   0   3     3973.55     4039.71     76.93 o 
   4   0   3      412.18      347.05     11.11 o 
   5   0   3     1202.78     1124.11     29.99 o 
   6   0   3       16.41        7.73      9.04 o 
   7   0   3       61.81       49.92     11.08 o 
   8   0   3      260.32      286.45     17.24 o 
   9   0   3      515.69      501.69     49.59 o 
  10   0   3       85.35       72.44     18.44 o 
  11   0   3      290.41      295.04     48.39 o 
 -12   1   3       46.11       45.88     33.06 o 
 -11   1   3      630.26      654.62     38.59 o 
 -10   1   3       14.58       -0.18     17.46 o 
  -9   1   3        1.46       -5.41     14.96 o 
  -8   1   3     3386.22     4419.87    404.61 o 
  -7   1   3       57.33       71.70      8.95 o 
  -6   1   3      662.84      976.30     23.50 o 
  -5   1   3     6992.32    12423.32    258.55 o 
  -4   1   3      444.30      785.34     19.44 o 
  -3   1   3    12654.36    18311.53   1030.53 o 
  -2   1   3     6094.83     6671.19    159.49 o 
  -1   1   3      524.19      501.92     22.23 o 
   0   1   3    11603.91    12011.83    223.43 o 
   1   1   3     1457.62     1559.51     26.32 o 
   2   1   3     1325.33     1469.00     28.46 o 
   3   1   3     4025.03     4049.84     77.38 o 
   4   1   3        1.69       -1.55      5.00 o 
   5   1   3      164.19      149.96      9.37 o 
   6   1   3     1092.93     1008.80     28.58 o 
   7   1   3      663.45      588.41     41.59 o 
   8   1   3      564.96      528.88     36.03 o 
   9   1   3       39.57       47.23     14.13 o 
  10   1   3     1265.38     1073.87     75.92 o 
 -12   2   3        1.38      -15.19     29.74 o 
 -11   2   3      160.89      148.39     22.95 o 
 -10   2   3     1932.31     2179.90    126.00 o 
  -9   2   3      199.41      230.85     25.19 o 
  -8   2   3     1673.70     2361.37    365.35 o 
  -7   2   3     1724.22     2585.42     69.40 o 
  -6   2   3        7.58       13.54      5.47 o 
  -5   2   3     1307.59     1891.32     44.61 o 
  -4   2   3     6286.86     8655.67    234.90 o 
  -3   2   3      591.14      703.46     42.81 o 
  -2   2   3     8518.90     9027.07    247.32 o 
  -1   2   3     5135.73     5109.17    162.04 o 
   0   2   3       73.72       75.06      3.23 o 
   1   2   3    10138.92    10284.76    181.34 o 
   2   2   3       43.04       49.47      3.27 o 
   3   2   3      279.28      255.69      9.02 o 
   4   2   3       39.01       24.45      5.28 o 
   5   2   3     5107.52     4600.54    100.75 o 
   6   2   3     2974.56     2656.80     65.74 o 
   7   2   3       40.80       42.28     11.68 o 
   8   2   3     1788.47     1738.91     59.01 o 
   9   2   3       83.75       84.29     17.36 o 
  10   2   3       72.05       25.34     21.49 o 
 -12   3   3      384.96      308.24     41.88 o 
 -11   3   3       13.14       15.65     20.81 o 
 -10   3   3       18.92       43.47     19.02 o 
  -9   3   3     2548.73     2870.56    144.66 o 
  -8   3   3        7.03       -2.57     14.86 o 
  -7   3   3      733.69     1032.09     39.63 o 
  -6   3   3     4784.06     6854.14    208.64 o 
  -5   3   3      860.26     1162.57     38.42 o 
  -4   3   3     6198.19     7129.94    303.46 o 
  -3   3   3     3187.20     3431.28    166.95 o 
  -2   3   3      712.74      713.46     40.20 o 
  -1   3   3     5663.35     5448.50    119.76 o 
   0   3   3     1146.11     1191.69     22.52 o 
   1   3   3        2.16        3.62      2.57 o 
   2   3   3      564.19      397.28      9.50 o 
   3   3   3     1165.01     1199.27     23.79 o 
   4   3   3       61.63       54.70      5.54 o 
   5   3   3       38.16       29.18      7.30 o 
   6   3   3     1901.91     1735.38     41.51 o 
   7   3   3       79.07       78.61     13.67 o 
   8   3   3      607.30      624.98     94.09 o 
   9   3   3     1142.50     1066.59    101.79 o 
  10   3   3       31.94       45.33     22.19 o 
 -12   4   3       94.16      100.07     34.65 o 
 -11   4   3      615.31      608.79     38.16 o 
 -10   4   3       24.81       39.15     19.49 o 
  -9   4   3      386.07      442.76     50.95 o 
  -8   4   3      716.59      908.48     63.91 o 
  -7   4   3      292.88      375.27     19.02 o 
  -6   4   3     7123.11     9492.36    388.19 o 
  -5   4   3     3712.70     4057.43    158.36 o 
  -4   4   3      331.96      325.09     19.48 o 
  -3   4   3     7698.13     7476.48    148.74 o 
  -2   4   3     1063.86     1037.62     23.41 o 
  -1   4   3        6.89       12.58      2.69 o 
   0   4   3    17157.92    17230.98    305.89 o 
   1   4   3     1994.53     2048.24     36.06 o 
   2   4   3      179.65      160.61      6.74 o 
   3   4   3      754.32      730.99     16.24 o 
   4   4   3     1567.64     1574.55     33.40 o 
   5   4   3       13.01        5.16      8.26 o 
   6   4   3      162.43      148.03     11.73 o 
   7   4   3     1954.24     1788.55     53.48 o 
   8   4   3       97.19       94.95     17.65 o 
   9   4   3      356.83      299.21     24.10 o 
  10   4   3      362.23      290.54     85.21 o 
 -12   5   3      236.81      207.31     61.27 o 
 -11   5   3      109.91      127.50     43.31 o 
 -10   5   3     1119.95     1085.15     84.54 o 
  -9   5   3        1.07       -5.36     14.21 o 
  -8   5   3     1461.32     1649.30    103.55 o 
  -7   5   3      540.43      620.39     31.59 o 
  -6   5   3        3.39       11.94      6.38 o 
  -5   5   3     3796.39     3685.45     91.74 o 
  -4   5   3      430.61      477.29     15.10 o 
  -3   5   3      998.18     1013.29     21.85 o 
  -2   5   3     5489.92     5122.23     98.63 o 
  -1   5   3       39.34       26.32      4.60 o 
   0   5   3      707.34      650.93     13.81 o 
   1   5   3     1590.16     1617.42     29.52 o 
   2   5   3      385.95      369.61     10.38 o 
   3   5   3      554.85      546.12     14.32 o 
   4   5   3      428.41      375.67     14.90 o 
   5   5   3      733.88      754.95     24.15 o 
   6   5   3      271.30      237.96     20.61 o 
   7   5   3      945.22      909.28     29.62 o 
   8   5   3      203.60      189.73     20.58 o 
   9   5   3       66.65       75.23     19.50 o 
 -11   6   3      223.85      191.11     35.32 o 
 -10   6   3      372.33      387.31     28.54 o 
  -9   6   3      143.56      140.07     16.77 o 
  -8   6   3     1401.62     1448.20     52.34 o 
  -7   6   3     4736.23     4788.29    132.20 o 
  -6   6   3      636.65      571.24     19.40 o 
  -5   6   3     1607.54     1548.65     40.77 o 
  -4   6   3     4561.22     4430.03     88.17 o 
  -3   6   3      120.96      116.45      6.33 o 
  -2   6   3       58.52       46.38      4.02 o 
  -1   6   3     5376.04     5228.07     96.78 o 
   0   6   3     4040.25     3952.74     66.52 o 
   1   6   3     2105.11     2066.46     36.39 o 
   2   6   3       51.32       48.18      5.16 o 
   3   6   3     1193.74     1202.47     29.18 o 
   4   6   3     1660.76     1563.32     41.42 o 
   5   6   3       16.27       15.66      9.36 o 
   6   6   3      881.66      863.19     27.95 o 
   7   6   3       58.00       46.22     12.49 o 
   8   6   3     1130.80     1084.92     39.49 o 
   9   6   3       97.17      109.43     30.80 o 
 -11   7   3       17.98      -20.46     29.93 o 
 -10   7   3        2.51       21.65     19.71 o 
  -9   7   3     2508.53     2447.15    105.04 o 
  -8   7   3       57.58       68.61     13.44 o 
  -7   7   3      475.54      501.31     20.35 o 
  -6   7   3     1612.71     1500.06     39.92 o 
  -5   7   3        6.71       10.48      5.89 o 
  -4   7   3      993.97      984.28     23.63 o 
  -3   7   3     2311.21     2051.63     44.18 o 
  -2   7   3     1751.49     1621.26     29.70 o 
  -1   7   3     6728.03     6656.95    118.96 o 
   0   7   3       20.24       30.15      4.59 o 
   1   7   3       79.06       66.77      5.48 o 
   2   7   3     1919.97     1874.04     35.77 o 
   3   7   3     1069.07     1074.08     40.84 o 
   4   7   3      559.81      507.46     33.34 o 
   5   7   3      544.80      521.19     20.51 o 
   6   7   3     1770.45     1710.81     46.89 o 
   7   7   3       52.58       19.56     12.85 o 
   8   7   3        7.64       33.61     15.56 o 
   9   7   3     1261.32     1191.07     71.63 o 
 -11   8   3     1387.17     1150.26    149.40 o 
 -10   8   3      113.88      104.57     18.79 o 
  -9   8   3      517.75      492.72     47.17 o 
  -8   8   3     2685.43     2602.74    103.22 o 
  -7   8   3      239.67      214.13     13.91 o 
  -6   8   3      881.46      888.30     25.72 o 
  -5   8   3     1397.61     1354.07     35.87 o 
  -4   8   3       23.28       13.77      5.49 o 
  -3   8   3     1533.52     1494.39     31.38 o 
  -2   8   3      120.60      102.54      5.15 o 
  -1   8   3      364.66      347.97     11.82 o 
   0   8   3      667.72      637.37     14.38 o 
   1   8   3      700.46      635.98     14.51 o 
   2   8   3      289.52      294.27     10.92 o 
   3   8   3       35.20       12.71      7.17 o 
   4   8   3     1677.49     1542.56     48.05 o 
   5   8   3       25.46       17.12     10.85 o 
   6   8   3      617.63      594.75     23.58 o 
   7   8   3      853.77      909.53     31.24 o 
   8   8   3      213.99      219.32     19.78 o 
 -11   9   3      256.55      220.10     41.18 o 
 -10   9   3     1044.60      924.12     56.23 o 
  -9   9   3        2.54        6.96     14.88 o 
  -8   9   3     2705.02     2640.29     86.68 o 
  -7   9   3      465.66      449.52     23.64 o 
  -6   9   3        7.58        1.94      9.13 o 
  -5   9   3     4032.63     3768.79     90.36 o 
  -4   9   3      746.30      682.34     21.31 o 
  -3   9   3        9.80        8.85      7.00 o 
  -2   9   3     1969.64     1863.53     36.32 o 
  -1   9   3     1713.96     1653.34     31.13 o 
   0   9   3      118.13      133.71      7.15 o 
   1   9   3      535.88      502.90     14.55 o 
   2   9   3     1014.08     1062.41     25.73 o 
   3   9   3      277.40      312.59     16.27 o 
   4   9   3      298.33      316.88     18.17 o 
   5   9   3     1046.36     1003.72     31.73 o 
   6   9   3      296.62      283.07     17.22 o 
   7   9   3       11.54        1.85     13.98 o 
   8   9   3      391.90      399.24     31.52 o 
 -10  10   3      694.40      589.61     91.74 o 
  -9  10   3      794.39      742.64     33.63 o 
  -8  10   3      321.48      315.93     16.33 o 
  -7  10   3      709.52      674.55     25.37 o 
  -6  10   3      564.78      544.65     19.92 o 
  -5  10   3      110.05      125.52     11.19 o 
  -4  10   3      842.38      817.43     24.64 o 
  -3  10   3      162.59      159.48     10.03 o 
  -2  10   3       96.22      101.01      9.29 o 
  -1  10   3       58.89       84.40      7.73 o 
   0  10   3       89.39       95.68      7.72 o 
   1  10   3       71.15       74.22      7.93 o 
   2  10   3       37.71       26.30      7.62 o 
   3  10   3     2784.13     2768.42     62.37 o 
   4  10   3       25.44       15.11     17.43 o 
   5  10   3     1147.02     1094.36     40.81 o 
   6  10   3      223.32      231.25     17.46 o 
   7  10   3       66.99      131.39     50.59 o 
 -10  11   3       53.37       52.63     27.47 o 
  -9  11   3      899.31      944.05     48.42 o 
  -8  11   3     1471.23     1402.87     67.08 o 
  -7  11   3        0.28       -6.15     10.99 o 
  -6  11   3     3960.49     3840.22     95.74 o 
  -5  11   3        4.47        8.29     10.34 o 
  -4  11   3       27.23       11.18      9.87 o 
  -3  11   3     1208.47     1179.90     36.37 o 
  -2  11   3      507.59      504.32     17.71 o 
  -1  11   3      707.26      696.33     27.60 o 
   0  11   3      239.76      227.96     11.08 o 
   1  11   3     1901.26     1902.56     44.74 o 
   2  11   3        6.50        8.84      8.39 o 
   3  11   3      254.87      248.55     14.90 o 
   4  11   3     1716.84     1713.79     78.40 o 
   5  11   3       52.22       57.77     13.70 o 
   6  11   3       85.88       67.48     17.47 o 
   7  11   3      889.41      911.83     44.10 o 
 -10  12   3      114.55       84.59     35.96 o 
  -9  12   3      175.65      170.60     16.25 o 
  -8  12   3      830.10      886.26     30.25 o 
  -7  12   3      245.25      235.09     16.17 o 
  -6  12   3        2.23        6.91     11.83 o 
  -5  12   3     1819.30     1803.17     48.55 o 
  -4  12   3       34.67       46.06     11.39 o 
  -3  12   3      343.71      366.39     15.61 o 
  -2  12   3      625.12      728.22     28.63 o 
  -1  12   3      992.38      993.53     29.97 o 
   0  12   3      168.11      168.00     12.77 o 
   1  12   3       94.35       95.50     10.33 o 
   2  12   3      488.09      477.38     22.91 o 
   3  12   3      331.74      347.30     30.38 o 
   4  12   3      687.01      681.21     64.12 o 
   5  12   3      268.31      297.07     24.89 o 
   6  12   3       94.93       61.21     28.36 o 
  -9  13   3       12.76       20.88     19.81 o 
  -8  13   3        9.35       -4.67     14.06 o 
  -7  13   3     1702.63     1721.96     48.38 o 
  -6  13   3       99.05      101.44     14.91 o 
  -5  13   3      320.68      340.15     17.71 o 
  -4  13   3      271.05      322.28     21.39 o 
  -3  13   3      179.46      170.84     23.40 o 
  -2  13   3      285.07      302.59     25.58 o 
  -1  13   3      234.43      229.99     14.32 o 
   0  13   3      966.24      927.53     29.10 o 
   1  13   3        1.00        6.99     11.47 o 
   2  13   3       16.19       13.81     11.09 o 
   3  13   3      428.13      475.33     39.07 o 
   4  13   3        1.61       -5.25     18.12 o 
   5  13   3      413.85      351.22     40.61 o 
  -8  14   3       23.03       15.69     19.23 o 
  -7  14   3       50.75       45.80     16.43 o 
  -6  14   3       81.79       75.70     15.96 o 
  -5  14   3      412.30      410.16     24.37 o 
  -4  14   3      419.54      368.57     23.58 o 
  -3  14   3        0.02        4.39     12.99 o 
  -2  14   3      368.68      434.91     19.35 o 
  -1  14   3      909.98      881.02     38.09 o 
   0  14   3      911.73      856.41     32.67 o 
   1  14   3       61.45       65.58     15.68 o 
   2  14   3       27.76       31.16     21.68 o 
   3  14   3      401.89      414.22     71.51 o 
   4  14   3      233.30      223.98     32.90 o 
  -8  15   3      152.30      122.29     32.01 o 
  -7  15   3       10.73      -19.35     23.91 o 
  -6  15   3      105.77       81.47     24.34 o 
  -5  15   3       93.78       67.68     26.13 o 
  -4  15   3       59.01       29.44     24.30 o 
  -3  15   3      184.45      152.31     21.94 o 
  -2  15   3      159.77      122.17     22.14 o 
  -1  15   3        3.04       -3.67     19.91 o 
   0  15   3       10.87        7.36     20.35 o 
   1  15   3     1061.42     1145.24     81.80 o 
   2  15   3       40.06       64.83     75.29 o 
   3  15   3       26.53       24.74     79.08 o 
  -6  16   3       17.64       33.79     27.61 o 
  -5  16   3      398.92      377.59     36.13 o 
  -4  16   3       24.83       37.32     26.27 o 
  -3  16   3        1.70       -2.64     28.37 o 
  -2  16   3       45.94       71.11     23.67 o 
  -1  16   3      418.40      395.96     31.91 o 
   0  16   3       80.31       88.50     34.17 o 
   1  16   3        1.98        7.19     23.04 o 
   2  16   3      287.39      464.72     89.80 o 
  -5  17   3        0.34      -33.23     31.74 o 
  -4  17   3       16.28        9.67     25.33 o 
  -3  17   3      344.09      380.42     41.91 o 
  -2  17   3       53.62       79.94     25.53 o 
  -1  17   3       95.25      102.46     24.38 o 
   0  17   3      149.26      161.01     26.63 o 
   0 -20   4      335.83      358.23     31.36 o 
   1 -20   4       33.52       -0.81     46.64 o 
   2 -20   4        4.19       13.90     40.75 o 
   3 -20   4      628.60      724.80     77.33 o 
  -2 -19   4       38.78       42.75     20.28 o 
  -1 -19   4      318.12      365.51     29.29 o 
   0 -19   4        0.17       39.20     22.45 o 
   1 -19   4      416.65      485.60     35.19 o 
   2 -19   4      192.13      261.70     29.03 o 
   3 -19   4      114.53      166.46     26.95 o 
   4 -19   4      297.53      363.10     33.51 o 
   5 -19   4        0.57       33.09     24.88 o 
  -4 -18   4       79.14       83.92     17.37 o 
  -3 -18   4       60.30       63.50     14.58 o 
  -2 -18   4        4.06       20.12     18.77 o 
  -1 -18   4      282.74      301.81     31.48 o 
   0 -18   4      475.41      565.92     26.81 o 
   1 -18   4       11.39        6.48     15.79 o 
   2 -18   4      923.32     1036.20     42.16 o 
   3 -18   4      177.67      204.57     24.12 o 
   4 -18   4       11.40       47.70     18.12 o 
   5 -18   4      712.83     1030.15    115.11 o 
   6 -18   4       24.58       48.77     27.23 o 
  -5 -17   4      449.82      436.01     39.54 o 
  -4 -17   4       21.44       10.29     13.73 o 
  -3 -17   4      884.79      868.39     27.35 o 
  -2 -17   4       19.60       14.74      9.81 o 
  -1 -17   4       29.57       51.39     13.50 o 
   0 -17   4     1153.75     1086.02     38.89 o 
   1 -17   4      260.33      241.67     19.43 o 
   2 -17   4       11.08       47.80     24.93 o 
   3 -17   4      201.41      256.78     24.83 o 
   4 -17   4      224.29      257.78     21.63 o 
   5 -17   4       86.60      128.47     18.98 o 
   6 -17   4      186.88      268.19     62.80 o 
   7 -17   4      123.41      121.38     38.73 o 
  -6 -16   4      247.01      160.17     90.84 o 
  -5 -16   4      588.03      596.77     35.67 o 
  -4 -16   4       82.36       65.41     12.58 o 
  -3 -16   4       34.59       39.77     11.32 o 
  -2 -16   4      747.99      728.32     26.28 o 
  -1 -16   4       70.06       73.10     10.26 o 
   0 -16   4      140.51      144.32     12.18 o 
   1 -16   4     2531.35     2486.55     67.45 o 
   2 -16   4       63.30       60.38     17.33 o 
   3 -16   4       26.77       79.40     19.28 o 
   4 -16   4      699.01      687.10     29.02 o 
   5 -16   4        2.33       22.93     15.30 o 
   6 -16   4       10.98       -5.31     17.76 o 
   7 -16   4        0.64       50.25     55.50 o 
   8 -16   4      341.87      338.62     69.81 o 
  -7 -15   4      203.57      194.23     50.75 o 
  -6 -15   4      413.94      371.54     30.15 o 
  -5 -15   4       35.17       12.58     15.36 o 
  -4 -15   4     1256.67     1218.15     32.79 o 
  -3 -15   4      121.09       98.93     11.16 o 
  -2 -15   4      132.39      135.33     15.32 o 
  -1 -15   4      954.40      890.68     26.54 o 
   0 -15   4       84.40       92.29     10.59 o 
   1 -15   4      661.62      685.25     22.79 o 
   2 -15   4      876.21      872.91     29.92 o 
   3 -15   4      181.34      198.49     13.99 o 
   4 -15   4     1861.84     1820.58     49.73 o 
   5 -15   4      313.49      449.04     46.06 o 
   6 -15   4      128.91      141.52     18.71 o 
   7 -15   4      749.78      728.28     35.24 o 
   8 -15   4       23.24       82.88     59.98 o 
  -7 -14   4      190.90      122.10     27.07 o 
  -6 -14   4      806.16      702.58     36.48 o 
  -5 -14   4       26.59       23.68     14.62 o 
  -4 -14   4      139.41      157.52     12.60 o 
  -3 -14   4     1515.82     1403.10     40.71 o 
  -2 -14   4        3.00        2.27      8.63 o 
  -1 -14   4     1027.29     1003.89     28.06 o 
   0 -14   4     1120.75     1099.80     30.32 o 
   1 -14   4        4.54        4.85      8.19 o 
   2 -14   4     3493.79     3227.51     99.04 o 
   3 -14   4      144.41      189.43     15.16 o 
   4 -14   4        3.83        9.83     10.92 o 
   5 -14   4      999.45      967.30     30.31 o 
   6 -14   4       12.14       18.88     21.83 o 
   7 -14   4        0.60        5.03     24.18 o 
   8 -14   4      119.91       31.97     56.53 o 
   9 -14   4      537.11      446.17     74.00 o 
  -8 -13   4      702.31      658.22     57.36 o 
  -7 -13   4       61.75       44.71     24.08 o 
  -6 -13   4        7.20        9.24     16.88 o 
  -5 -13   4      686.41      648.75     28.32 o 
  -4 -13   4      165.42      159.09     11.68 o 
  -3 -13   4      972.55      942.20     40.77 o 
  -2 -13   4     5027.95     4683.43    132.50 o 
  -1 -13   4       38.45       32.98      9.53 o 
   0 -13   4     2916.53     2677.57     62.62 o 
   1 -13   4      690.76      686.08     31.48 o 
   2 -13   4      410.16      425.75     15.82 o 
   3 -13   4     5333.38     5163.01    142.55 o 
   4 -13   4      337.40      361.32     15.62 o 
   5 -13   4      136.21      137.16     11.67 o 
   6 -13   4      865.78      805.69     37.75 o 
   7 -13   4      538.47      571.42     24.32 o 
   8 -13   4       10.54       -9.92     26.54 o 
   9 -13   4       33.32       47.87     56.11 o 
  -8 -12   4      119.67      103.12     22.51 o 
  -7 -12   4      494.27      486.80     40.32 o 
  -6 -12   4      467.05      406.33     28.78 o 
  -5 -12   4     1351.15     1275.22     43.26 o 
  -4 -12   4     1985.34     1824.48     48.59 o 
  -3 -12   4      211.99      218.32     12.41 o 
  -2 -12   4     4906.62     4507.82    127.34 o 
  -1 -12   4      685.88      607.74     21.25 o 
   0 -12   4      733.71      695.59     19.53 o 
   1 -12   4     3676.09     3458.90     72.46 o 
   2 -12   4     1443.33     1354.78     37.98 o 
   3 -12   4      185.41      192.14     11.13 o 
   4 -12   4     1197.49     1103.15     29.77 o 
   5 -12   4      346.50      297.70     12.26 o 
   6 -12   4     1083.90     1002.86     27.43 o 
   7 -12   4      217.15      215.87     13.73 o 
   8 -12   4      656.40      677.15     27.72 o 
   9 -12   4        1.84       30.58     30.66 o 
  10 -12   4      193.80      158.91     56.42 o 
  -9 -11   4      139.58      103.09     30.72 o 
  -8 -11   4        3.90        7.53     16.74 o 
  -7 -11   4      278.54      257.77     24.65 o 
  -6 -11   4      343.33      317.92     22.25 o 
  -5 -11   4        0.08       -9.36      8.69 o 
  -4 -11   4     3083.46     2908.77     64.31 o 
  -3 -11   4      776.31      681.62     20.82 o 
  -2 -11   4      324.54      333.51     14.86 o 
  -1 -11   4     5284.75     4846.52    104.71 o 
   0 -11   4      459.57      433.82     12.05 o 
   1 -11   4      353.87      318.18     12.11 o 
   2 -11   4     2957.51     2762.95     57.53 o 
   3 -11   4       26.23       27.45      6.55 o 
   4 -11   4       25.99       31.04      7.93 o 
   5 -11   4       11.31       16.20      7.87 o 
   6 -11   4     1438.37     1382.08     41.55 o 
   7 -11   4       26.39       25.39     10.22 o 
   8 -11   4       37.25       35.04     14.04 o 
   9 -11   4      409.54      385.26     22.43 o 
  10 -11   4      108.61       53.70     29.23 o 
  -9 -10   4      305.59      274.48     26.99 o 
  -8 -10   4      278.97      303.94     25.81 o 
  -7 -10   4       28.47       15.59     24.42 o 
  -6 -10   4     2012.32     1963.57     72.75 o 
  -5 -10   4      342.62      330.05     17.22 o 
  -4 -10   4       56.95       59.87      8.49 o 
  -3 -10   4      995.03      894.94     28.27 o 
  -2 -10   4      205.45      196.00      8.38 o 
  -1 -10   4      228.62      225.69      9.26 o 
   0 -10   4     3109.95     2915.16     51.55 o 
   1 -10   4      578.99      605.54     15.84 o 
   2 -10   4      144.61      153.67      7.63 o 
   3 -10   4     1352.55     1220.20     30.40 o 
   4 -10   4     2172.58     1956.54     48.98 o 
   5 -10   4      557.32      485.68     20.28 o 
   6 -10   4        4.17       15.44      8.60 o 
   7 -10   4     1082.61      983.25     29.47 o 
   8 -10   4      391.46      374.84     20.33 o 
   9 -10   4      557.97      544.57     25.63 o 
  10 -10   4      339.87      317.91     36.15 o 
 -10  -9   4      125.56      106.20     30.97 o 
  -9  -9   4       31.64       17.43     16.53 o 
  -8  -9   4      570.06      539.76     28.09 o 
  -7  -9   4      715.52      585.17     28.60 o 
  -6  -9   4      449.99      425.50     24.04 o 
  -5  -9   4     4036.53     3756.70    106.38 o 
  -4  -9   4        7.63        3.80      6.80 o 
  -3  -9   4     1479.27     1325.44     28.33 o 
  -2  -9   4     5168.58     4664.89     91.34 o 
  -1  -9   4       93.91       99.94      5.90 o 
   0  -9   4     2070.99     1786.36     33.97 o 
   1  -9   4      547.76      594.97     15.19 o 
   2  -9   4      168.53      153.23      6.95 o 
   3  -9   4     1684.42     1619.36     33.90 o 
   4  -9   4      531.26      502.38     18.04 o 
   5  -9   4      219.42      231.92     11.69 o 
   6  -9   4        8.27       12.00      7.90 o 
   7  -9   4      637.49      569.63     23.41 o 
   8  -9   4      178.91      207.78     16.26 o 
   9  -9   4       27.00        9.13     14.76 o 
  10  -9   4     1067.53      985.98     55.56 o 
 -10  -8   4     1322.79     1191.73     60.97 o 
  -9  -8   4       49.06       72.42     16.76 o 
  -8  -8   4      159.03      159.44     17.19 o 
  -7  -8   4     3706.90     3511.56    110.71 o 
  -6  -8   4      261.73      258.45     20.74 o 
  -5  -8   4      428.80      410.06     18.42 o 
  -4  -8   4     2499.98     2327.37     67.50 o 
  -3  -8   4        8.92        6.33      3.49 o 
  -2  -8   4     2872.21     2568.67     51.12 o 
  -1  -8   4     2431.30     2203.44     40.74 o 
   0  -8   4      876.27      818.65     18.49 o 
   1  -8   4     5225.70     5010.87     96.44 o 
   2  -8   4      195.97      188.66      7.14 o 
   3  -8   4       56.86       67.88      5.87 o 
   4  -8   4     1559.94     1478.56     34.54 o 
   5  -8   4     1333.50     1242.29     43.84 o 
   6  -8   4      195.64      195.88     11.11 o 
   7  -8   4        7.25        6.83     11.84 o 
   8  -8   4      894.73      843.99     37.52 o 
   9  -8   4       50.96       49.47     15.37 o 
  10  -8   4       75.79       94.00     28.94 o 
 -10  -7   4       38.21       39.07     20.58 o 
  -9  -7   4      628.67      615.19     54.05 o 
  -8  -7   4        7.87        8.10     13.16 o 
  -7  -7   4      273.11      250.79     17.50 o 
  -6  -7   4     2341.72     2220.38     90.19 o 
  -5  -7   4      503.27      599.35     56.64 o 
  -4  -7   4     2598.73     2555.34     82.60 o 
  -3  -7   4     4687.25     4513.93    100.16 o 
  -2  -7   4      117.31      113.56      6.30 o 
  -1  -7   4     6152.91     5919.34    120.67 o 
   0  -7   4       11.96       11.51      3.20 o 
   1  -7   4      181.98      176.13      6.10 o 
   2  -7   4     1624.93     1467.80     34.37 o 
   3  -7   4      690.45      638.71     21.04 o 
   4  -7   4     1765.21     1806.23     42.38 o 
   5  -7   4      349.16      321.11     13.28 o 
   6  -7   4     1854.88     1705.02     44.07 o 
   7  -7   4      149.76      170.12     14.02 o 
   8  -7   4      107.14       98.39     13.91 o 
   9  -7   4     2433.50     2244.22     85.30 o 
  10  -7   4       68.14       23.02     26.08 o 
  11  -7   4      514.09      364.86     38.19 o 
 -11  -6   4      476.87      433.35     43.20 o 
 -10  -6   4      137.66      119.80     17.93 o 
  -9  -6   4      293.21      294.24     20.93 o 
  -8  -6   4     2418.15     2429.65     79.23 o 
  -7  -6   4      161.11      130.83     13.98 o 
  -6  -6   4      605.93      624.00     26.82 o 
  -5  -6   4     4398.46     5043.35    325.14 o 
  -4  -6   4       55.38       46.83      5.79 o 
  -3  -6   4     5048.32     5279.81    179.48 o 
  -2  -6   4     4584.07     4633.77    104.96 o 
  -1  -6   4     1762.57     1771.76     32.89 o 
   0  -6   4     9470.40     9250.15    170.77 o 
   1  -6   4       21.46       32.06      3.18 o 
   2  -6   4     1204.56     1158.31     25.85 o 
   3  -6   4     2860.28     2854.49     57.80 o 
   4  -6   4     3169.51     3203.84     71.63 o 
   5  -6   4        0.56       -5.48      6.56 o 
   6  -6   4       40.20       50.47      7.76 o 
   7  -6   4     2700.47     2553.48     77.15 o 
   8  -6   4      228.00      174.78     15.47 o 
   9  -6   4      329.78      357.87     21.13 o 
  10  -6   4      580.97      513.00     63.22 o 
  11  -6   4        2.20      -12.43     27.85 o 
 -11  -5   4        2.17       -7.81     20.08 o 
 -10  -5   4     2238.14     2262.04     75.78 o 
  -9  -5   4       35.41       27.94     14.01 o 
  -8  -5   4      395.98      398.98     23.32 o 
  -7  -5   4     1915.01     2017.83     69.36 o 
  -6  -5   4       89.38      105.06     11.11 o 
  -5  -5   4     7013.27     7359.50    281.25 o 
  -4  -5   4     2841.81     2906.74    101.50 o 
  -3  -5   4        6.34        8.16      3.72 o 
  -2  -5   4     6360.42     6472.57    181.92 o 
  -1  -5   4     2152.23     2286.27     41.88 o 
   0  -5   4     3985.65     3859.28     72.83 o 
   1  -5   4     6106.23     5802.45    111.31 o 
   2  -5   4     8961.54     8949.67    171.28 o 
   3  -5   4        0.95       -0.96      3.62 o 
   4  -5   4      462.84      474.41     14.47 o 
   5  -5   4     3897.83     3839.40     93.79 o 
   6  -5   4        4.72       -1.66      8.99 o 
   7  -5   4      486.78      518.97     31.92 o 
   8  -5   4     1310.71     1127.41     38.94 o 
   9  -5   4       48.92       40.57     14.38 o 
  10  -5   4      367.93      363.00     26.27 o 
  11  -5   4       69.83       40.63     26.87 o 
 -11  -4   4      128.62      162.20     22.83 o 
 -10  -4   4     1256.70     1272.88     47.26 o 
  -9  -4   4      500.14      481.07     24.78 o 
  -8  -4   4      276.72      279.20     17.59 o 
  -7  -4   4     6628.39     7347.15    222.90 o 
  -6  -4   4      594.18      857.59     78.72 o 
  -5  -4   4      208.81      229.33     12.90 o 
  -4  -4   4    10812.35    11919.45    351.76 o 
  -3  -4   4        2.68        3.75      3.48 o 
  -2  -4   4      779.78      671.00     15.77 o 
  -1  -4   4     2358.81     2309.45     46.05 o 
   0  -4   4     2229.47     2099.59     38.91 o 
   1  -4   4      190.00      182.97      5.90 o 
   2  -4   4      417.60      402.01     13.55 o 
   3  -4   4      368.28      254.25      8.21 o 
   4  -4   4     1425.64     1411.62     30.32 o 
   5  -4   4      253.57      213.61      9.22 o 
   6  -4   4     4365.20     4032.27    111.86 o 
   7  -4   4      801.50      695.80     43.30 o 
   8  -4   4     1784.67     1606.85     50.77 o 
   9  -4   4      813.22      716.23     53.43 o 
  10  -4   4        2.57        2.88     18.11 o 
  11  -4   4      911.60      832.12     53.72 o 
 -11  -3   4      156.57      171.39     31.17 o 
 -10  -3   4        1.63        4.01     15.30 o 
  -9  -3   4     1843.71     2060.80     92.98 o 
  -8  -3   4      293.71      350.71     28.07 o 
  -7  -3   4     1632.05     2233.32     80.76 o 
  -6  -3   4     9031.92    16724.34   1332.27 o 
  -5  -3   4      248.92      556.66     24.15 o 
  -4  -3   4     1391.80     1814.32    105.56 o 
  -3  -3   4     2690.83     3128.25    160.46 o 
  -2  -3   4     1136.91     1326.26     99.64 o 
  -1  -3   4     8431.20     9095.62    217.17 o 
   0  -3   4     7440.51     7771.73    143.06 o 
   1  -3   4     1458.28     1372.75     26.23 o 
   2  -3   4     2914.58     2906.41     55.16 o 
   3  -3   4     1380.40     1454.18     29.92 o 
   4  -3   4     1024.70      821.68     20.88 o 
   5  -3   4        7.73        4.11      5.57 o 
   6  -3   4     1304.24     1247.41     39.48 o 
   7  -3   4     2207.29     1884.44     56.50 o 
   8  -3   4      103.25       90.88     13.51 o 
   9  -3   4     2349.89     2174.23     71.86 o 
  10  -3   4      285.74      247.38     23.04 o 
  11  -3   4       14.67       18.33     25.95 o 
 -12  -2   4        0.73       28.06     30.74 o 
 -11  -2   4      876.13     1073.58     72.51 o 
 -10  -2   4      562.97      593.72     29.09 o 
  -9  -2   4      267.40      319.88     19.18 o 
  -8  -2   4     4505.05     6024.68    650.18 o 
  -7  -2   4      482.91      714.61     33.27 o 
  -6  -2   4     1114.67     1953.63     64.08 o 
  -5  -2   4     2032.81     3383.10     99.39 o 
  -4  -2   4      222.02      469.30     18.50 o 
  -3  -2   4     1758.07     2578.90    123.14 o 
  -1  -2   4     9322.58     9927.77    277.13 o 
   0  -2   4       19.68       21.33      1.68 o 
   1  -2   4       15.72       16.26      2.13 o 
   2  -2   4     3841.07     3774.85     70.36 o 
   3  -2   4      149.81      115.16      5.30 o 
   4  -2   4     1298.51     1132.52     24.16 o 
   5  -2   4     3771.55     3646.32     78.76 o 
   6  -2   4       31.55       12.52      7.58 o 
   7  -2   4     6034.15     5512.28    181.13 o 
   8  -2   4      290.19      272.67     16.98 o 
   9  -2   4      487.46      439.64     22.35 o 
  10  -2   4     2608.65     2533.35    156.58 o 
  11  -2   4       24.10       18.54     24.69 o 
 -12  -1   4       18.76        4.19     30.21 o 
 -11  -1   4        3.46      -10.77     26.02 o 
 -10  -1   4     1777.61     1902.01    107.05 o 
  -9  -1   4        8.17       15.19     12.25 o 
  -8  -1   4      829.96     1281.10     57.32 o 
  -7  -1   4     2495.67     3982.41    122.37 o 
  -6  -1   4        9.73       17.51      5.13 o 
  -5  -1   4     5565.27    10179.63    231.66 o 
  -4  -1   4     2342.69     4228.33    123.11 o 
  -3  -1   4      747.20     1285.02     63.72 o 
  -2  -1   4     3841.91     4185.94    199.30 o 
  -1  -1   4     7505.34     9372.44    420.70 o 
   0  -1   4      952.46      920.93     16.49 o 
   1  -1   4     1723.56     1797.95     30.06 o 
   2  -1   4     3983.81     3991.35     74.46 o 
   3  -1   4     1041.00     1000.86     21.54 o 
   4  -1   4       28.31       46.33      5.01 o 
   5  -1   4     4013.64     3682.39     79.44 o 
   6  -1   4      886.91      768.74     27.54 o 
   7  -1   4     2338.51     2077.50     61.80 o 
   8  -1   4     1992.83     1814.18     60.52 o 
   9  -1   4      147.44       97.33     13.56 o 
  10  -1   4      385.02      366.27     35.12 o 
 -12   0   4     1156.63     1198.04     81.04 o 
 -11   0   4      321.87      366.26     27.95 o 
 -10   0   4      532.31      635.68    101.66 o 
  -9   0   4     2707.27     3911.80    221.34 o 
  -8   0   4        6.10       -8.29     10.31 o 
  -7   0   4     1281.75     2228.76     59.04 o 
  -6   0   4     1369.00     2374.44     54.42 o 
  -5   0   4      701.08     1425.03     34.10 o 
  -4   0   4     3812.91     6375.75    184.51 o 
  -3   0   4        4.95       16.57      4.01 o 
  -2   0   4      456.40      492.71     14.85 o 
  -1   0   4     8048.41     8835.42    279.92 o 
   0   0   4     3713.04     3693.66     64.17 o 
   1   0   4       24.17       31.67      2.24 o 
   2   0   4      106.17      125.47      4.62 o 
   3   0   4    13055.84    13234.77    221.02 o 
   4   0   4       10.15        8.40      4.72 o 
   5   0   4      982.27      940.01     26.56 o 
   6   0   4     1078.40     1029.19     33.79 o 
   7   0   4      108.47       99.64     12.43 o 
   8   0   4       76.36       62.09     13.13 o 
   9   0   4      192.09      184.35     19.81 o 
  10   0   4       11.85       44.27     25.18 o 
 -12   1   4      282.44      272.72     39.38 o 
 -11   1   4     1097.91     1179.35     75.67 o 
 -10   1   4      256.92      254.03     22.92 o 
  -8   1   4     2037.82     3017.74    171.16 o 
  -7   1   4     2358.09     3582.23    106.22 o 
  -6   1   4     4687.87     7854.17    179.64 o 
  -5   1   4     1178.30     2155.30     50.59 o 
  -4   1   4      599.09     1050.47     38.25 o 
  -3   1   4     5200.67     6076.53    288.46 o 
  -2   1   4      125.99      129.31      4.30 o 
  -1   1   4       97.63       88.70      9.10 o 
   0   1   4     2455.20     2489.38     47.49 o 
   1   1   4     1596.62     1657.15     29.96 o 
   2   1   4     1864.05     1989.10     34.75 o 
   3   1   4      520.15      562.78     12.15 o 
   4   1   4     6534.44     6233.88    111.41 o 
   5   1   4      431.58      438.63     16.27 o 
   6   1   4      428.25      393.47     16.14 o 
   7   1   4     2620.27     2329.22     69.13 o 
   8   1   4        0.04       -2.34     12.58 o 
   9   1   4      622.84      556.57     43.54 o 
  10   1   4      181.12      129.40     31.38 o 
 -12   2   4        0.28      -23.72     30.89 o 
 -11   2   4      338.54      369.69     28.76 o 
 -10   2   4      581.26      740.94     56.35 o 
  -9   2   4       86.15       51.72     16.07 o 
  -8   2   4     1309.54     1749.97     95.87 o 
  -7   2   4      558.98      797.69     25.90 o 
  -6   2   4        6.02       10.97      5.00 o 
  -5   2   4     2363.42     3206.89     94.38 o 
  -4   2   4     1218.23     1447.33     55.82 o 
  -3   2   4     1585.34     1714.83     49.41 o 
  -2   2   4       13.97       18.13      5.77 o 
  -1   2   4     5018.71     5026.88    102.72 o 
   0   2   4      542.05      520.59     10.09 o 
   1   2   4        4.00        4.02      2.94 o 
   2   2   4    12403.16    12278.38    205.65 o 
   3   2   4       90.86      137.71      5.55 o 
   4   2   4     1104.00     1088.79     27.71 o 
   5   2   4     1326.82     1275.52     34.16 o 
   6   2   4        0.09       -2.95      8.81 o 
   7   2   4      649.01      601.00     31.80 o 
   8   2   4      933.04      853.30     33.77 o 
   9   2   4       66.62       66.38     17.84 o 
  10   2   4      504.61      421.58     37.64 o 
 -12   3   4      608.28      690.42     61.53 o 
 -11   3   4        0.39      -22.31     19.53 o 
  -9   3   4      890.47     1031.07     47.64 o 
  -8   3   4      108.48      107.94     16.80 o 
  -7   3   4     3314.53     4666.66    268.47 o 
  -6   3   4      445.71      542.00     16.00 o 
  -5   3   4      164.47      231.48     11.81 o 
  -4   3   4     6153.49     6737.24    273.47 o 
  -3   3   4      401.65      388.78     16.94 o 
  -2   3   4       42.96       42.91      4.09 o 
  -1   3   4      204.02      152.05      6.87 o 
   0   3   4      644.71      558.71     12.50 o 
   1   3   4     1070.75     1114.73     21.36 o 
   2   3   4       29.67       16.33      3.47 o 
   3   3   4     2583.08     2451.13     41.27 o 
   4   3   4        5.21        5.10      6.42 o 
   5   3   4     2935.52     2785.77     68.18 o 
   6   3   4      794.42      715.73     35.78 o 
   7   3   4       10.12        3.66     11.97 o 
   8   3   4     2056.80     1911.10     70.76 o 
   9   3   4        5.32      -13.28     17.04 o 
  10   3   4       42.90       35.73     26.34 o 
 -12   4   4     1415.70     1422.31    104.58 o 
 -11   4   4        6.46       -2.31     22.06 o 
 -10   4   4      629.98      668.91     37.54 o 
  -9   4   4     2207.14     2351.73    177.85 o 
  -8   4   4      356.84      446.79     27.94 o 
  -7   4   4     3635.06     4672.87    194.93 o 
  -6   4   4     2402.92     2686.90    108.09 o 
  -5   4   4     1039.50     1065.14     27.97 o 
  -4   4   4     1887.16     2080.42     65.94 o 
  -3   4   4     1309.58     1407.64     35.51 o 
  -2   4   4     5304.90     5219.74    108.58 o 
  -1   4   4      989.85      982.75     25.20 o 
   0   4   4     2802.99     2770.55     48.15 o 
   1   4   4     1807.17     1669.37     29.55 o 
   2   4   4      113.48      115.37      6.10 o 
   3   4   4     3483.21     3322.24     58.06 o 
   4   4   4     1151.66     1105.90     29.54 o 
   5   4   4        0.88       -2.09      9.96 o 
   6   4   4     1695.96     1581.84     48.03 o 
   7   4   4      677.85      595.05     25.64 o 
   8   4   4       49.64       53.29     14.79 o 
   9   4   4      742.38      713.11     54.55 o 
 -12   5   4        7.39       39.97     32.39 o 
 -11   5   4     1885.75     1815.09     91.77 o 
 -10   5   4       59.14       59.40     19.74 o 
  -9   5   4     1414.37     1485.15     64.33 o 
  -8   5   4     1836.45     2064.55     97.91 o 
  -7   5   4      325.92      344.19     21.92 o 
  -6   5   4      212.57      227.55     13.13 o 
  -5   5   4      764.59      698.72     20.82 o 
  -4   5   4      473.97      448.55     12.99 o 
  -3   5   4     1629.82     1609.15     41.01 o 
  -2   5   4       96.27       80.86      5.79 o 
  -1   5   4     3876.60     3684.55     68.66 o 
   0   5   4     1465.90     1578.92     29.12 o 
   1   5   4     2845.49     2700.77     46.50 o 
   2   5   4     1648.93     1554.84     30.42 o 
   3   5   4     1150.08     1173.16     28.63 o 
   4   5   4     4942.11     4813.04    115.89 o 
   5   5   4     1140.99     1109.67     32.28 o 
   6   5   4       42.03       38.27     12.20 o 
   7   5   4     1800.56     1726.48     53.22 o 
   8   5   4       47.69       55.25     15.31 o 
   9   5   4       56.98       58.79     26.82 o 
 -11   6   4      209.83      227.05     36.44 o 
 -10   6   4      741.17      734.79     56.79 o 
  -9   6   4       14.53        9.17     17.48 o 
  -8   6   4      252.71      226.90     13.80 o 
  -7   6   4     1101.45     1041.22     34.96 o 
  -6   6   4      398.45      392.28     29.11 o 
  -5   6   4     1464.98     1441.48     33.62 o 
  -4   6   4       53.85       76.15      4.73 o 
  -3   6   4      802.61      780.79     26.01 o 
  -2   6   4      395.72      390.36     12.51 o 
  -1   6   4     1640.38     1633.22     32.29 o 
   0   6   4     7056.00     6888.44    114.41 o 
   1   6   4       16.16        8.84      4.59 o 
   2   6   4     4207.40     4095.18     69.48 o 
   3   6   4     1234.23     1204.21     30.95 o 
   4   6   4      540.99      518.15     19.25 o 
   5   6   4     4114.74     3941.05     96.61 o 
   6   6   4        0.23       10.06     12.41 o 
   7   6   4      366.84      384.16     21.68 o 
   8   6   4      230.23      216.63     19.45 o 
   9   6   4       19.24       49.63     30.96 o 
 -11   7   4        0.25      -19.15     39.68 o 
 -10   7   4      470.74      493.20     31.72 o 
  -9   7   4      349.04      332.46     30.44 o 
  -8   7   4        2.90       -6.61     10.36 o 
  -7   7   4     2584.02     2561.19     69.30 o 
  -6   7   4        6.55        0.77      7.89 o 
  -5   7   4       85.59       83.82      8.42 o 
  -4   7   4     1325.43     1299.84     32.93 o 
  -3   7   4     1488.53     1295.03     29.93 o 
  -2   7   4      749.51      747.27     17.78 o 
  -1   7   4       82.59      116.40      5.47 o 
   0   7   4     6072.34     6127.69    102.30 o 
   1   7   4      222.89      232.13      8.08 o 
   2   7   4      158.32      150.90      9.33 o 
   3   7   4     3070.14     3013.12     67.14 o 
   4   7   4      263.73      231.79     17.47 o 
   5   7   4      843.03      763.96     25.97 o 
   6   7   4      598.77      605.33     26.32 o 
   7   7   4      327.46      300.51     25.58 o 
   8   7   4      836.06      843.65     50.03 o 
 -11   8   4      746.24      716.71     62.38 o 
 -10   8   4      149.18      156.80     23.55 o 
  -9   8   4      836.49      765.85     35.59 o 
  -8   8   4      191.80      203.97     15.58 o 
  -7   8   4      150.59      145.21     11.38 o 
  -6   8   4     1279.24     1244.72     37.15 o 
  -5   8   4     1201.04     1119.27     45.85 o 
  -4   8   4        4.63       15.75      7.50 o 
  -3   8   4      516.18      456.49     14.57 o 
  -2   8   4     3570.87     3361.97     73.82 o 
  -1   8   4      719.98      688.93     16.53 o 
   0   8   4      506.78      459.31     11.96 o 
   1   8   4     4761.60     4629.80     82.69 o 
   2   8   4        4.43       11.01      6.70 o 
   3   8   4     1004.33      943.55     25.91 o 
   4   8   4     1647.66     1593.02     43.63 o 
   5   8   4       45.53       23.09     14.52 o 
   6   8   4     1492.43     1522.06     49.21 o 
   7   8   4        4.46       20.25     15.91 o 
   8   8   4       23.10       56.15     47.89 o 
 -11   9   4      942.04      818.19     64.75 o 
 -10   9   4       45.37       42.94     17.96 o 
  -9   9   4      159.72      123.21     14.50 o 
  -8   9   4     1724.43     1536.91     45.05 o 
  -7   9   4      469.21      468.66     18.88 o 
  -6   9   4       39.30       33.17      9.70 o 
  -5   9   4       13.66       20.52      9.13 o 
  -4   9   4     2933.16     2774.45     68.16 o 
  -3   9   4       62.88       65.02      9.39 o 
  -2   9   4       16.89       17.97      7.75 o 
  -1   9   4     2140.60     2113.79     44.06 o 
   0   9   4      185.78      197.20      9.57 o 
   1   9   4      632.47      661.98     17.51 o 
   2   9   4     1564.03     1519.15     33.96 o 
   3   9   4      306.36      308.60     17.76 o 
   4   9   4      158.64      212.63     24.54 o 
   5   9   4      880.11      898.17     55.64 o 
   6   9   4       25.47       31.43     15.25 o 
   7   9   4      508.45      532.43     32.01 o 
 -10  10   4      770.59      776.48     54.92 o 
  -9  10   4      433.96      411.72     26.03 o 
  -8  10   4        2.36       -9.23     11.51 o 
  -7  10   4       22.22       13.08     11.05 o 
  -6  10   4       76.00      103.01     11.70 o 
  -5  10   4      149.68      154.09     12.02 o 
  -4  10   4        0.38       -1.36      9.06 o 
  -3  10   4     2510.23     2465.09     56.54 o 
  -2  10   4       39.70       47.73      8.79 o 
  -1  10   4     2923.41     2805.49     52.53 o 
   0  10   4      290.94      301.69     12.23 o 
   1  10   4       71.03       67.51      8.83 o 
   2  10   4     1495.84     1508.89     37.36 o 
   3  10   4       33.04       32.51     12.99 o 
   4  10   4       26.21       24.01     17.08 o 
   5  10   4     1485.10     1511.89     50.54 o 
   6  10   4      119.56      141.95     22.17 o 
   7  10   4        0.69      325.08     76.87 o 
 -10  11   4        8.61        6.07     27.27 o 
  -9  11   4       13.79       17.33     13.28 o 
  -8  11   4      460.62      456.86     27.08 o 
  -7  11   4       94.28       80.34     13.19 o 
  -6  11   4       95.88       85.98     12.51 o 
  -5  11   4     1543.57     1438.33     40.37 o 
  -4  11   4      215.58      212.85     13.48 o 
  -3  11   4      727.96      745.95     22.89 o 
  -2  11   4      432.10      452.13     17.10 o 
  -1  11   4       26.65       27.12      9.73 o 
   0  11   4      576.87      577.68     18.17 o 
   1  11   4      718.26      729.18     21.83 o 
   2  11   4       29.39       16.33      9.60 o 
   3  11   4      876.72      908.36     39.14 o 
   4  11   4       14.39       70.30     29.24 o 
   5  11   4      171.16      164.49     22.08 o 
   6  11   4      103.80      151.44     38.81 o 
  -9  12   4      621.52      589.01     33.67 o 
  -8  12   4        9.68       -1.99     12.96 o 
  -7  12   4      222.69      211.62     28.03 o 
  -6  12   4      290.02      299.15     23.50 o 
  -5  12   4        5.54      -10.04     11.50 o 
  -4  12   4      413.63      411.74     20.39 o 
  -3  12   4       87.89       97.34     11.45 o 
  -2  12   4     1156.80     1165.58     50.42 o 
  -1  12   4      726.95      765.91     25.21 o 
   0  12   4       52.18       68.11     11.61 o 
   1  12   4     1042.22     1081.96     29.57 o 
   2  12   4       97.07      116.44     16.70 o 
   3  12   4      225.93      248.28     27.55 o 
   4  12   4      116.06      126.00     20.29 o 
   5  12   4        5.03       16.16     30.77 o 
  -9  13   4        4.71       -7.17     19.51 o 
  -8  13   4       74.49       79.28     18.58 o 
  -7  13   4       96.01      106.39     18.21 o 
  -6  13   4       25.04       25.22     15.13 o 
  -5  13   4       35.90       42.98     12.75 o 
  -4  13   4      555.50      614.45     40.65 o 
  -3  13   4      157.90      144.97     19.65 o 
  -2  13   4      321.99      298.68     19.65 o 
  -1  13   4      724.86      770.24     30.36 o 
   0  13   4      533.62      502.66     25.28 o 
   1  13   4       29.56       40.65     14.79 o 
   2  13   4      898.47      870.60     32.02 o 
   3  13   4        1.69       11.26     17.91 o 
   4  13   4       86.96       75.99     29.51 o 
   5  13   4       36.89       42.29     28.09 o 
  -8  14   4      947.13      891.69    131.99 o 
  -7  14   4      246.41      222.62     24.15 o 
  -6  14   4      450.82      454.37     51.51 o 
  -5  14   4      261.68      286.48     29.42 o 
  -4  14   4       32.15       26.57     32.19 o 
  -3  14   4     1162.77     1174.86     50.79 o 
  -2  14   4     1159.11     1154.75     41.16 o 
  -1  14   4       51.13       49.56     15.45 o 
   0  14   4     1560.36     1616.07     55.22 o 
   1  14   4       60.29       47.57     35.19 o 
   2  14   4      781.61      849.70     76.37 o 
   3  14   4     1211.45     1620.64    156.35 o 
   4  14   4       31.65        0.23     80.57 o 
  -7  15   4        1.30        0.05     24.70 o 
  -6  15   4        1.05      -16.22     24.12 o 
  -5  15   4     1047.14     1065.34     59.68 o 
  -4  15   4       27.67       46.55     23.46 o 
  -3  15   4      286.25      311.51     27.40 o 
  -2  15   4     1383.41     1403.37     59.62 o 
  -1  15   4      204.91      206.33     42.78 o 
   0  15   4      524.28      596.99     58.15 o 
   1  15   4      541.48      520.08     45.84 o 
   2  15   4      118.71      143.46     82.65 o 
  -6  16   4       17.71       30.10     25.95 o 
  -5  16   4       56.85       40.16     32.06 o 
  -4  16   4      796.75      810.58     50.72 o 
  -3  16   4       19.92        3.28     25.92 o 
  -2  16   4       34.51       29.08     31.50 o 
  -1  16   4      404.83      382.35     32.46 o 
   0  16   4        4.70       -4.17     21.92 o 
   1  16   4      212.56      205.91     27.02 o 
  -3  17   4      188.05      187.22     31.30 o 
  -2  17   4       16.24      -12.24     22.43 o 
  -1 -20   5       98.09       54.10     34.07 o 
   0 -20   5      166.63      156.40     30.14 o 
   1 -20   5       27.36       51.07     28.55 o 
   2 -20   5        8.21       41.52     25.94 o 
   3 -20   5        7.27      382.00     55.76 o 
  -3 -19   5        3.61        5.45     18.48 o 
  -2 -19   5      957.49      886.89     45.78 o 
  -1 -19   5      116.49      131.65     29.69 o 
   0 -19   5      195.80      215.38     37.38 o 
   1 -19   5       37.32       45.40     31.53 o 
   2 -19   5      189.42      333.62     46.34 o 
   3 -19   5      110.71      199.97     53.84 o 
   5 -19   5      158.93      303.38     75.09 o 
  -4 -18   5      878.22      866.15     50.76 o 
  -3 -18   5        3.58       10.84     13.71 o 
  -2 -18   5      213.68      210.97     13.84 o 
  -1 -18   5     1201.82     1202.44     54.87 o 
   0 -18   5       13.31       36.54     26.78 o 
   1 -18   5      403.74      445.10     26.24 o 
   4 -18   5      197.49      186.77     27.17 o 
   6 -18   5      148.04      130.50     30.85 o 
  -5 -17   5        2.02       18.96     29.47 o 
  -4 -17   5       11.25        7.32     19.62 o 
  -3 -17   5      727.22      688.54     24.05 o 
  -2 -17   5       15.77       11.25     10.35 o 
  -1 -17   5     1298.85     1268.74     33.15 o 
   0 -17   5       47.55       90.48     25.86 o 
   1 -17   5       24.74       20.84     12.86 o 
   2 -17   5     1277.02     1498.19     98.14 o 
   4 -17   5       13.86        5.63     15.93 o 
   5 -17   5       21.83       85.31     52.43 o 
   6 -17   5      181.83      198.42     31.65 o 
   7 -17   5        5.32      -38.65     44.63 o 
  -6 -16   5      134.57      138.93     33.08 o 
  -5 -16   5      332.38      309.60     25.75 o 
  -4 -16   5       27.68       19.93     13.00 o 
  -3 -16   5      485.12      448.62     19.65 o 
  -2 -16   5      643.00      712.99     24.04 o 
  -1 -16   5        4.28      -15.12     10.10 o 
   0 -16   5      420.01      447.63     18.04 o 
   1 -16   5      227.08      249.99     17.78 o 
   2 -16   5        3.22       12.90     13.12 o 
   3 -16   5      298.49      330.20     23.30 o 
   4 -16   5       45.84       65.79     18.42 o 
   5 -16   5      145.80      153.42     17.71 o 
   6 -16   5        3.41       61.92     19.93 o 
   7 -16   5      389.24      491.59     63.94 o 
   8 -16   5       47.89       16.85     62.83 o 
  -7 -15   5      481.14      353.79     41.36 o 
  -6 -15   5       16.01        6.53     20.15 o 
  -5 -15   5      247.02      231.77     19.22 o 
  -4 -15   5      408.69      390.28     21.88 o 
  -3 -15   5      127.59      126.72     12.69 o 
  -2 -15   5      847.84      824.20     28.21 o 
  -1 -15   5       61.13       57.61     10.98 o 
   0 -15   5       99.32       97.28     10.73 o 
   1 -15   5      447.94      468.84     18.04 o 
   2 -15   5      206.51      243.57     49.44 o 
   3 -15   5      169.89      185.75     16.05 o 
   4 -15   5      221.68      234.39     14.87 o 
   5 -15   5     1524.39     1557.97     44.27 o 
   6 -15   5      294.02      361.35     24.72 o 
   7 -15   5        2.12       16.38     17.45 o 
   8 -15   5      823.16      640.94     82.92 o 
  -8 -14   5       25.82       13.86     29.90 o 
  -7 -14   5      317.22      251.97     26.51 o 
  -6 -14   5     1188.26     1077.27     39.73 o 
  -5 -14   5        9.88       11.05     13.93 o 
  -4 -14   5     2659.80     2421.33     99.33 o 
  -3 -14   5       12.90        7.94     10.02 o 
  -2 -14   5      470.59      441.98     18.32 o 
  -1 -14   5     1011.78      939.50     27.08 o 
   0 -14   5      472.62      501.74     18.34 o 
   1 -14   5      552.38      511.87     17.62 o 
   2 -14   5       54.09       54.41      9.56 o 
   3 -14   5     3219.80     3025.00     93.34 o 
   4 -14   5       14.55       16.45     11.55 o 
   5 -14   5       61.09       82.19     24.05 o 
   6 -14   5     2092.26     2070.61     94.77 o 
   7 -14   5       11.19       28.73     17.13 o 
   8 -14   5      764.07      634.79     79.32 o 
   9 -14   5      727.11      716.66     88.56 o 
  -8 -13   5      806.95      720.56     59.03 o 
  -7 -13   5       32.26       44.64     20.05 o 
  -6 -13   5     2231.69     2040.23     63.48 o 
  -5 -13   5      664.95      584.98     28.59 o 
  -4 -13   5       25.55       18.35     12.34 o 
  -3 -13   5      640.95      551.97     21.01 o 
  -2 -13   5        4.02       -1.53     13.40 o 
  -1 -13   5        1.06       -4.75      7.85 o 
   0 -13   5      945.69      894.02     26.53 o 
   1 -13   5     2958.63     2913.93     64.88 o 
   2 -13   5      189.22      197.92     12.56 o 
   3 -13   5      285.48      240.71     19.19 o 
   4 -13   5     1214.14     1192.23     38.72 o 
   5 -13   5      170.30      147.94     12.23 o 
   6 -13   5      234.82      224.49     15.82 o 
   7 -13   5     1250.71     1187.81     38.77 o 
   8 -13   5      311.93      233.01     21.99 o 
   9 -13   5      150.33      128.88     59.16 o 
  -9 -12   5       37.59       65.94     30.22 o 
  -8 -12   5     1558.77     1375.68     64.76 o 
  -7 -12   5       13.79       32.15     18.87 o 
  -6 -12   5      348.24      305.55     20.71 o 
  -5 -12   5     1088.30      985.49     35.47 o 
  -4 -12   5      141.60      140.91     13.65 o 
  -3 -12   5      614.98      543.56     20.11 o 
  -2 -12   5     1572.97     1392.92     38.78 o 
  -1 -12   5      346.07      363.96     13.53 o 
   0 -12   5     1724.68     1634.44     41.83 o 
   1 -12   5      187.43      207.07     10.88 o 
   2 -12   5     2368.33     2313.73     59.83 o 
   3 -12   5      519.34      500.65     21.06 o 
   4 -12   5      320.71      341.37     19.36 o 
   5 -12   5      997.65      936.51     38.78 o 
   6 -12   5       51.35       35.55     10.17 o 
   7 -12   5     1220.91     1089.99     35.94 o 
   8 -12   5      597.81      628.71     32.33 o 
   9 -12   5        0.35      -41.98     51.58 o 
  10 -12   5      653.55      566.04     75.97 o 
  -9 -11   5       94.16      133.76     30.25 o 
  -8 -11   5       41.53       32.93     16.71 o 
  -7 -11   5     2851.05     2615.32    107.66 o 
  -6 -11   5        0.51      -13.74     13.95 o 
  -5 -11   5      503.80      470.41     21.71 o 
  -4 -11   5     1808.29     1665.60     51.60 o 
  -3 -11   5      228.67      240.81     13.65 o 
  -2 -11   5       50.68       56.69      9.26 o 
  -1 -11   5       57.49       54.99      7.86 o 
   0 -11   5     1132.27     1038.02     26.16 o 
   1 -11   5      408.18      417.30     14.65 o 
   2 -11   5     1562.28     1531.22     50.29 o 
   3 -11   5       69.28       56.01      6.88 o 
   4 -11   5       90.46       91.13      8.46 o 
   5 -11   5     3797.71     3568.90    100.06 o 
   6 -11   5     1017.03      998.07     48.79 o 
   7 -11   5      198.83      191.48     15.46 o 
   8 -11   5     2142.29     2085.87     94.83 o 
   9 -11   5       40.10        6.72     37.20 o 
  10 -11   5      204.02       98.62     54.71 o 
 -10 -10   5        3.92       14.77     28.77 o 
  -9 -10   5     1529.31     1438.10     90.43 o 
  -8 -10   5       50.39       31.38     15.89 o 
  -7 -10   5      672.31      621.82     36.97 o 
  -6 -10   5      146.63      145.28     19.39 o 
  -5 -10   5      661.14      637.34     25.43 o 
  -4 -10   5     1068.34     1074.57     38.50 o 
  -3 -10   5     1422.07     1361.90     29.03 o 
  -2 -10   5     1715.85     1582.20     36.12 o 
  -1 -10   5     2324.46     2181.20     50.78 o 
   0 -10   5       29.69       40.84      4.41 o 
   1 -10   5      988.19      899.65     20.83 o 
   2 -10   5     2091.04     1992.75     40.75 o 
   3 -10   5     6278.91     5974.66    114.99 o 
   4 -10   5     2184.40     2070.09     51.54 o 
   5 -10   5       42.64       48.14      8.84 o 
   6 -10   5     3954.43     3805.58    110.85 o 
   7 -10   5      240.51      218.04     15.54 o 
   8 -10   5      206.04      186.27     16.57 o 
   9 -10   5     1404.30     1309.23     45.97 o 
  10 -10   5       77.93       86.55     29.92 o 
 -10  -9   5        2.12      -38.03     26.41 o 
  -9  -9   5      315.34      323.40     22.76 o 
  -8  -9   5     2120.11     2103.47     71.21 o 
  -7  -9   5      173.89      162.79     18.19 o 
  -6  -9   5     2932.89     2865.29    114.90 o 
  -5  -9   5     1986.40     1945.37     68.00 o 
  -4  -9   5      286.50      254.17     13.96 o 
  -3  -9   5     3316.91     3017.02     86.06 o 
  -2  -9   5      670.57      634.66     15.58 o 
  -1  -9   5      421.36      371.32     10.64 o 
   0  -9   5       88.69       83.03      4.56 o 
   1  -9   5      484.62      423.66     11.64 o 
   2  -9   5      624.94      584.81     21.77 o 
   3  -9   5      467.97      470.14     17.86 o 
   4  -9   5     2007.57     1876.92     42.95 o 
   5  -9   5      560.63      548.52     19.06 o 
   6  -9   5      893.97      823.97     25.12 o 
   7  -9   5     1631.51     1508.16     48.28 o 
   8  -9   5       16.35        5.66     13.29 o 
   9  -9   5      864.16      794.15     33.12 o 
  10  -9   5      328.18      261.34     35.86 o 
 -10  -8   5      441.76      420.79     31.35 o 
  -9  -8   5      228.54      244.86     20.29 o 
  -8  -8   5      556.96      503.01     26.17 o 
  -7  -8   5      208.07      210.30     16.60 o 
  -6  -8   5       81.71       90.98     16.66 o 
  -5  -8   5     2211.26     2102.27     67.54 o 
  -4  -8   5       12.09       29.00      9.03 o 
  -3  -8   5      108.28      118.56     10.66 o 
  -2  -8   5     1751.85     1500.29     33.08 o 
  -1  -8   5     1954.06     1869.53     47.65 o 
   0  -8   5     1648.91     1548.80     36.70 o 
   1  -8   5     1366.11     1391.08     29.69 o 
   2  -8   5     6060.06     5590.38    107.16 o 
   3  -8   5      367.65      354.89     11.53 o 
   4  -8   5       39.90       32.00      6.28 o 
   5  -8   5     3332.62     3121.29     77.69 o 
   6  -8   5      219.01      205.82     11.35 o 
   7  -8   5      527.75      488.15     22.35 o 
   8  -8   5     1005.73      988.37     36.44 o 
   9  -8   5       17.83       -5.96     14.63 o 
  10  -8   5      349.02      349.45     38.37 o 
 -11  -7   5       13.54        6.81     28.41 o 
 -10  -7   5     1260.31     1132.17     55.49 o 
  -9  -7   5      119.30      106.88     16.56 o 
  -8  -7   5      172.57      162.32     16.61 o 
  -7  -7   5     1519.04     1515.37     52.37 o 
  -6  -7   5      103.05      103.47     14.12 o 
  -5  -7   5       70.43       82.79      9.92 o 
  -4  -7   5      574.08      529.63     16.43 o 
  -3  -7   5     1806.40     1724.26     47.66 o 
  -2  -7   5       68.59       70.09      4.65 o 
  -1  -7   5       87.77      108.19      7.24 o 
   0  -7   5     2156.80     2010.56     40.25 o 
   1  -7   5     3606.38     3643.41     67.13 o 
   2  -7   5      857.04      868.47     19.98 o 
   3  -7   5     7217.06     6758.88    129.17 o 
   4  -7   5       26.84       22.74      5.42 o 
   5  -7   5      813.18      775.57     23.88 o 
   6  -7   5     1816.10     1679.57     43.71 o 
   7  -7   5       92.54       86.92     12.73 o 
   8  -7   5     1320.70     1181.23     40.90 o 
   9  -7   5      275.75      272.20     23.11 o 
  10  -7   5       86.67       89.06     28.89 o 
 -11  -6   5      260.22      267.01     26.68 o 
 -10  -6   5        1.90        9.38     15.77 o 
  -9  -6   5     1106.07     1081.68     42.09 o 
  -8  -6   5     1010.14     1069.65     40.27 o 
  -7  -6   5       63.73       64.45     12.09 o 
  -6  -6   5     2869.90     2958.04     92.42 o 
  -5  -6   5      102.24      131.82     17.42 o 
  -4  -6   5       85.25      130.06     13.89 o 
  -3  -6   5      853.65      728.16     20.95 o 
  -2  -6   5     4691.32     4560.64    127.43 o 
  -1  -6   5      425.21      467.27     11.00 o 
   0  -6   5     2030.71     1986.57     39.70 o 
   1  -6   5     6197.68     5938.37    109.78 o 
   2  -6   5      961.29      923.14     19.53 o 
   3  -6   5     1697.58     1516.96     29.40 o 
   4  -6   5     5835.09     5888.54    105.49 o 
   5  -6   5      144.00      192.89     10.53 o 
   6  -6   5     3387.93     3198.28     90.21 o 
   7  -6   5     1071.68     1012.07     34.98 o 
   8  -6   5      106.01       67.10     13.41 o 
   9  -6   5     1260.10     1213.85     42.86 o 
  10  -6   5       46.70       59.73     39.15 o 
 -11  -5   5     1670.63     1631.97     72.84 o 
 -10  -5   5      220.38      223.43     19.29 o 
  -9  -5   5      556.16      589.35     27.86 o 
  -8  -5   5     3348.84     3597.89    344.91 o 
  -7  -5   5       43.79       63.16     11.48 o 
  -6  -5   5       11.28       17.38      7.33 o 
  -5  -5   5      676.71      676.90     46.43 o 
  -4  -5   5     2139.80     1882.67     49.15 o 
  -3  -5   5      481.99      476.79     12.81 o 
  -2  -5   5      534.99      601.00     17.00 o 
  -1  -5   5     1840.47     1660.64     35.29 o 
   0  -5   5      868.35      782.78     15.14 o 
   1  -5   5     3627.64     3522.55     75.89 o 
   2  -5   5     7086.29     6905.81    155.16 o 
   3  -5   5      151.69      160.74      6.70 o 
   4  -5   5     6635.28     6467.80    127.83 o 
   5  -5   5     1053.76     1017.95     33.27 o 
   6  -5   5      169.30      148.73     12.60 o 
   7  -5   5     3207.33     2881.50     82.84 o 
   8  -5   5      162.68      179.63     15.67 o 
   9  -5   5        1.07      -18.70     13.67 o 
  10  -5   5      456.94      351.75     35.82 o 
 -11  -4   5       54.70       31.85     19.62 o 
 -10  -4   5     2283.14     2582.14    154.36 o 
  -9  -4   5       29.69       36.21     13.41 o 
  -8  -4   5      167.99      196.74     15.12 o 
  -7  -4   5      874.12     1278.75     64.19 o 
  -6  -4   5     2332.35     2715.02    128.51 o 
  -5  -4   5      385.39      475.01     43.95 o 
  -4  -4   5      485.44      539.48     54.36 o 
  -3  -4   5     3622.53     3852.72    112.47 o 
  -2  -4   5      415.38      459.80     17.99 o 
  -1  -4   5    10382.85    10980.49    244.76 o 
   0  -4   5     2049.22     1897.48     35.55 o 
   1  -4   5       20.16       24.51      2.77 o 
   2  -4   5     4931.85     4615.41     87.01 o 
   3  -4   5     1415.38     1252.97     26.53 o 
   4  -4   5      391.42      374.39     12.56 o 
   5  -4   5     4965.00     4598.10    127.75 o 
   6  -4   5      188.97      143.46     11.98 o 
   7  -4   5      118.36      126.09     13.01 o 
   8  -4   5      570.45      513.69     29.44 o 
   9  -4   5       32.48       46.35     14.59 o 
  10  -4   5       59.50       35.16     26.66 o 
 -11  -3   5      166.28      147.56     29.77 o 
 -10  -3   5      350.11      405.49     25.64 o 
  -9  -3   5      815.89     1113.76    102.50 o 
  -8  -3   5      405.52      539.78     25.08 o 
  -7  -3   5     1011.46     1557.96    119.81 o 
  -6  -3   5      193.74      398.41     16.85 o 
  -5  -3   5     2509.64     4242.62    242.98 o 
  -4  -3   5     3830.98     5341.37    585.16 o 
  -3  -3   5     6795.37     8574.03    361.49 o 
  -2  -3   5    12190.38    15472.07   1438.08 o 
  -1  -3   5      305.05      327.85     16.98 o 
   0  -3   5     3677.95     3675.16     67.77 o 
   1  -3   5     3547.39     3373.71     59.15 o 
   2  -3   5      551.55      609.51     13.57 o 
   3  -3   5    11070.79    10697.03    192.37 o 
   4  -3   5      322.55      265.95      8.43 o 
   5  -3   5       10.06        7.51      7.12 o 
   6  -3   5     2492.34     2470.39     84.31 o 
   7  -3   5       58.43       44.40     13.94 o 
   8  -3   5      149.84      142.30     15.88 o 
   9  -3   5      155.85      151.80     16.45 o 
  10  -3   5      272.97      267.03     31.69 o 
 -12  -2   5      331.10      368.32     42.14 o 
 -10  -2   5      316.34      406.57     40.26 o 
  -9  -2   5      286.29      411.89     21.72 o 
  -8  -2   5      280.00      437.30     35.25 o 
  -7  -2   5     1461.65     2503.31     71.98 o 
  -6  -2   5      768.44     1402.85     46.30 o 
  -5  -2   5      342.00      525.64     19.71 o 
  -4  -2   5     4482.25     7951.13    381.64 o 
  -3  -2   5        7.03       -2.05      5.91 o 
  -2  -2   5     3507.18     3743.09    127.59 o 
  -1  -2   5     4918.14     5238.76    103.72 o 
   0  -2   5      501.10      501.36      9.32 o 
   1  -2   5    14664.93    14311.81    247.36 o 
   2  -2   5       24.37       14.11      2.66 o 
   3  -2   5     2032.33     2078.26     39.07 o 
   4  -2   5     3429.30     3017.71     56.19 o 
   5  -2   5     1336.65     1285.81     30.87 o 
   6  -2   5      410.32      434.94     18.87 o 
   7  -2   5      653.89      587.09     24.27 o 
   8  -2   5      298.17      278.70     17.69 o 
   9  -2   5      995.31      843.78     40.21 o 
  10  -2   5       15.02       21.95     25.34 o 
 -12  -1   5       50.07       22.16     30.59 o 
 -11  -1   5      513.28      705.20     57.26 o 
 -10  -1   5      190.00      213.95     21.37 o 
  -9  -1   5      134.39      161.60     14.66 o 
  -8  -1   5     3278.87     5123.93    156.84 o 
  -7  -1   5      761.17     1378.50     33.14 o 
  -6  -1   5      157.21      255.16     13.52 o 
  -5  -1   5     3381.83     6247.58    181.31 o 
  -4  -1   5    10673.60    19076.36    800.12 o 
  -3  -1   5      715.30      986.10     64.46 o 
  -2  -1   5       46.75       43.17      3.49 o 
  -1  -1   5    34550.58    35064.55    752.28 o 
   0  -1   5       76.78       86.85      2.87 o 
   1  -1   5     1710.98     1662.86     29.85 o 
   2  -1   5     6361.84     5974.28    104.11 o 
   3  -1   5        0.30       -4.35      2.96 o 
   4  -1   5     1609.52     1359.33     27.09 o 
   5  -1   5     3436.90     3226.84     70.52 o 
   6  -1   5     1235.08     1120.51     31.31 o 
   7  -1   5     1993.33     1867.37     56.82 o 
   8  -1   5        3.59       -9.51     11.86 o 
   9  -1   5      127.53      115.87     18.73 o 
  10  -1   5      124.67       82.36     27.20 o 
 -11   0   5      232.62      270.31     25.07 o 
 -10   0   5     1188.08     1552.72     90.55 o 
  -9   0   5        7.53       28.48     15.22 o 
  -8   0   5      175.36      258.10     27.57 o 
  -7   0   5      805.58     1388.15     38.41 o 
  -6   0   5      889.25     1590.24     38.52 o 
  -5   0   5      876.51     1444.88     34.67 o 
  -4   0   5       29.08       46.51      7.49 o 
  -3   0   5     4343.57     4590.75    178.89 o 
  -2   0   5        5.71        5.73      2.23 o 
  -1   0   5     1598.43     1645.82     41.99 o 
   0   0   5     9368.92     9261.96    171.27 o 
   1   0   5        4.81        5.95      2.48 o 
   2   0   5     4352.73     4339.40     76.15 o 
   3   0   5      309.66      230.65      6.94 o 
   4   0   5       39.42       43.87      3.88 o 
   5   0   5     2660.96     2521.04     61.78 o 
   6   0   5       46.12       39.59      9.10 o 
   7   0   5      252.13      225.49     15.48 o 
   8   0   5     1299.39     1206.96     41.85 o 
   9   0   5      105.49      111.67     31.77 o 
  10   0   5      184.71      183.45     30.18 o 
 -12   1   5     1254.88     1741.41    106.75 o 
 -11   1   5       43.03       51.98     27.33 o 
 -10   1   5        0.08        8.33     29.90 o 
  -9   1   5      863.79     1230.47     74.71 o 
  -8   1   5      332.22      468.87     22.42 o 
  -7   1   5      344.84      516.54     18.20 o 
  -6   1   5      425.61      819.00     21.69 o 
  -5   1   5     1035.59     1544.98     50.56 o 
  -4   1   5       21.42       23.80      3.74 o 
  -3   1   5       25.42       25.48      2.96 o 
  -2   1   5     8393.50     8768.75    201.78 o 
  -1   1   5      610.67      619.75     24.32 o 
   0   1   5     4802.54     4836.89     77.23 o 
   1   1   5    10453.93    10786.92    187.11 o 
   2   1   5     2309.52     2489.32     43.20 o 
   3   1   5     3027.44     2822.16     49.06 o 
   4   1   5    11135.48    10971.09    210.13 o 
   5   1   5      274.06      249.93     15.63 o 
   6   1   5     1664.21     1435.17     38.72 o 
   7   1   5       35.13       34.49     10.75 o 
   8   1   5       60.59       62.44     14.18 o 
   9   1   5      133.92      164.18     20.47 o 
  10   1   5      186.65      123.67     29.12 o 
 -12   2   5        4.29      -20.13     29.21 o 
 -11   2   5      777.24      964.91     68.08 o 
 -10   2   5      223.26      223.25     22.86 o 
  -9   2   5       69.48       82.57     17.12 o 
  -8   2   5      521.19      621.62     51.42 o 
  -7   2   5      639.37      932.09     35.23 o 
  -6   2   5      327.50      489.91     33.74 o 
  -5   2   5      778.52      982.60     46.74 o 
  -4   2   5     9923.91    10122.46    228.85 o 
  -3   2   5       19.79       34.32      6.07 o 
  -2   2   5     2815.72     2693.12     59.41 o 
  -1   2   5     1732.46     1603.30     28.22 o 
   0   2   5      767.41      853.32     15.46 o 
   1   2   5    14820.54    15693.46    263.84 o 
   2   2   5     1058.29      994.10     19.16 o 
   3   2   5       92.54      118.61      5.38 o 
   4   2   5     3872.53     3668.28     79.58 o 
   5   2   5       32.80       34.88      8.72 o 
   6   2   5     1550.39     1376.47     38.01 o 
   7   2   5      343.30      334.77     20.38 o 
   8   2   5      224.03      180.85     17.12 o 
   9   2   5       98.87       72.27     18.70 o 
  10   2   5        6.92       -7.70     26.32 o 
 -12   3   5       21.49        3.38     29.03 o 
 -11   3   5       45.87       27.58     20.04 o 
 -10   3   5      906.83     1121.71     49.45 o 
  -9   3   5      903.37     1012.10     44.71 o 
  -8   3   5      161.18      206.17     13.60 o 
  -7   3   5       12.49       11.61      8.73 o 
  -6   3   5      476.83      526.84     40.19 o 
  -5   3   5      183.13      164.33      7.30 o 
  -4   3   5      636.47      620.36     19.45 o 
  -3   3   5     1289.76     1110.59     35.82 o 
  -2   3   5       28.49       29.62      4.32 o 
  -1   3   5     8879.87     8627.12    155.65 o 
   0   3   5     1064.31     1028.87     18.42 o 
   1   3   5      617.26      649.43     14.62 o 
   2   3   5     7798.71     8060.39    132.61 o 
   3   3   5      491.14      453.16     11.31 o 
   4   3   5      174.39      159.00      9.38 o 
   5   3   5     2223.02     1999.59     51.41 o 
   6   3   5       75.78       69.67     11.26 o 
   7   3   5       60.21       60.92     12.38 o 
   8   3   5        6.04      -10.59     14.29 o 
   9   3   5      259.92      204.30     29.54 o 
 -12   4   5      301.89      333.71     93.31 o 
 -11   4   5      383.34      393.89     29.83 o 
 -10   4   5      574.92      652.74     56.47 o 
  -9   4   5       26.91       18.08     23.92 o 
  -8   4   5     4409.85     4725.89    216.14 o 
  -7   4   5     2946.14     3211.22    100.00 o 
  -6   4   5      886.78      867.29     33.31 o 
  -5   4   5     3461.08     3561.09    118.33 o 
  -4   4   5      289.78      313.22     22.92 o 
  -3   4   5     6924.24     6783.82    163.15 o 
  -2   4   5      821.47      784.97     19.31 o 
  -1   4   5       40.55       47.69      7.09 o 
   0   4   5     2742.70     2508.66     44.16 o 
   1   4   5      326.16      310.51      9.06 o 
   2   4   5      409.23      408.48     11.28 o 
   3   4   5     1738.42     1734.06     36.79 o 
   4   4   5      698.31      684.68     20.63 o 
   5   4   5      169.67      186.77     13.58 o 
   6   4   5      310.84      308.69     20.22 o 
   7   4   5      495.82      553.17     25.26 o 
   8   4   5       14.46       18.47     15.04 o 
   9   4   5        1.79      -11.59     25.65 o 
 -11   5   5        5.25      -12.31     20.59 o 
 -10   5   5      438.34      471.27     40.16 o 
  -9   5   5       10.90       -8.81     16.55 o 
  -8   5   5      944.15      981.26     51.01 o 
  -7   5   5      760.35      832.78     46.66 o 
  -6   5   5       26.96       40.32      7.24 o 
  -5   5   5     4250.71     4187.57    100.89 o 
  -4   5   5     2853.42     2841.08     95.11 o 
  -3   5   5     1558.73     1551.74     39.38 o 
  -2   5   5     6949.31     6610.32    136.00 o 
  -1   5   5      287.83      275.62      8.30 o 
   0   5   5      274.76      248.86      8.24 o 
   1   5   5     4849.53     4689.17     82.57 o 
   2   5   5      310.76      330.86     10.91 o 
   3   5   5      629.15      623.34     17.69 o 
   4   5   5       10.20        6.24     11.82 o 
   5   5   5      671.73      617.27     24.84 o 
   6   5   5      137.75      131.11     14.53 o 
   7   5   5      294.38      279.03     19.25 o 
   8   5   5      212.96      225.63     19.63 o 
   9   5   5       75.68       87.50     29.30 o 
 -11   6   5      245.13      215.66     35.82 o 
 -10   6   5       22.26      -13.73     19.23 o 
  -9   6   5      397.32      383.24     31.30 o 
  -8   6   5       22.49       18.79     10.02 o 
  -7   6   5     3726.76     3536.34     99.51 o 
  -6   6   5      618.70      610.07     20.09 o 
  -5   6   5        9.48       12.79      6.95 o 
  -4   6   5     5964.47     5673.40    127.37 o 
  -3   6   5      926.07      907.98     22.72 o 
  -2   6   5      212.34      231.80      9.42 o 
  -1   6   5     3617.15     3238.93     61.00 o 
   0   6   5       37.62       39.07      5.49 o 
   1   6   5     1168.72     1099.07     22.97 o 
   2   6   5     1402.24     1272.90     30.20 o 
   3   6   5      112.43      109.14      8.71 o 
   4   6   5       53.48       76.41     11.91 o 
   5   6   5       84.22       89.62     13.53 o 
   6   6   5      413.61      419.87     26.96 o 
   7   6   5      366.97      356.81     21.33 o 
   8   6   5     1165.62     1193.50     88.01 o 
 -11   7   5        2.71      -14.02     30.79 o 
 -10   7   5       83.38       68.35     20.65 o 
  -9   7   5     1348.74     1295.72     43.17 o 
  -8   7   5      298.74      278.72     15.72 o 
  -7   7   5      420.72      408.38     17.17 o 
  -6   7   5     4147.24     3928.51     89.64 o 
  -5   7   5        1.42        4.04      7.67 o 
  -4   7   5     1420.56     1391.97     35.40 o 
  -3   7   5     2953.28     2897.25     61.69 o 
  -2   7   5      482.24      512.25     15.54 o 
  -1   7   5     1690.43     1640.07     37.30 o 
   0   7   5     1635.62     1570.35     31.04 o 
   1   7   5      426.25      436.11     15.08 o 
   2   7   5     2296.99     2179.57     44.68 o 
   3   7   5        4.68        3.65      8.47 o 
   4   7   5      274.18      336.16     20.25 o 
   5   7   5      453.05      455.53     21.96 o 
   6   7   5      181.25      212.71     32.11 o 
   7   7   5      236.35      223.67     31.72 o 
   8   7   5        0.57       -1.94     21.32 o 
 -11   8   5      211.27      207.03     52.45 o 
 -10   8   5        3.13       -4.39     19.94 o 
  -9   8   5        9.30       -2.68     12.02 o 
  -8   8   5      629.21      611.94     22.24 o 
  -7   8   5       88.67       85.40     10.87 o 
  -6   8   5      172.11      182.59     12.08 o 
  -5   8   5     2082.82     1939.30     61.86 o 
  -4   8   5       41.76       39.20     10.80 o 
  -3   8   5     2448.12     2331.32     52.69 o 
  -2   8   5     4206.91     3916.03     85.33 o 
  -1   8   5        0.14        2.78      7.02 o 
   0   8   5     1145.42     1147.20     26.09 o 
   1   8   5      117.83      122.75      8.16 o 
   2   8   5       68.25       65.76      7.90 o 
   3   8   5     1021.87     1025.93     32.44 o 
   4   8   5        5.86       23.25     12.99 o 
   5   8   5      212.64      230.73     18.70 o 
   6   8   5        7.05       15.58     19.02 o 
   7   8   5      554.77      707.08     77.90 o 
 -11   9   5        4.22       -4.39     34.71 o 
 -10   9   5      631.08      606.32     43.72 o 
  -9   9   5       57.34       56.71     12.45 o 
  -8   9   5       12.81        9.66     10.20 o 
  -7   9   5     1783.81     1710.72     59.02 o 
  -6   9   5       26.01       21.89      9.56 o 
  -5   9   5     1209.87     1172.97     42.35 o 
  -4   9   5      304.38      305.25     14.26 o 
  -3   9   5        4.41       -3.04      7.46 o 
  -2   9   5      183.73      196.27     10.87 o 
  -1   9   5     1374.08     1399.91     35.28 o 
   0   9   5        2.78        2.62      7.83 o 
   1   9   5     1094.88     1090.80     27.90 o 
   2   9   5      143.29      146.69     10.38 o 
   3   9   5       37.06       32.17     15.26 o 
   4   9   5      493.13      463.38     35.18 o 
   6   9   5        1.60       28.44     27.22 o 
   7   9   5        6.85      -35.84     28.74 o 
 -10  10   5       30.67       33.04     19.50 o 
  -9  10   5      172.82      180.14     18.18 o 
  -8  10   5      196.59      188.40     17.29 o 
  -7  10   5     1097.96     1048.31     33.21 o 
  -6  10   5      324.96      350.74     28.06 o 
  -5  10   5      116.39       97.89     11.30 o 
  -4  10   5     3556.20     3412.98     83.22 o 
  -3  10   5      650.93      617.18     19.86 o 
  -2  10   5      599.60      590.92     21.26 o 
  -1  10   5     6377.22     6347.94    123.65 o 
   0  10   5      221.83      236.68     14.35 o 
   1  10   5        5.10        1.61     13.53 o 
   2  10   5      854.40      859.82     25.17 o 
   3  10   5      152.55      193.59     27.28 o 
   4  10   5       40.59       20.28     24.61 o 
   5  10   5        5.22       53.36     25.41 o 
   6  10   5      219.84      193.63     32.37 o 
 -10  11   5      128.32      111.37     29.99 o 
  -9  11   5      241.75      228.47     40.56 o 
  -8  11   5      733.09      650.73     36.28 o 
  -7  11   5       86.64      104.92     15.67 o 
  -6  11   5     1222.71     1222.81     57.68 o 
  -5  11   5      435.18      459.00     30.61 o 
  -4  11   5       82.70       73.44     11.65 o 
  -3  11   5     2069.30     2171.45     51.49 o 
  -2  11   5        4.59        7.78      9.31 o 
  -1  11   5      336.30      335.53     18.82 o 
   0  11   5      605.25      651.50     26.83 o 
   1  11   5      307.88      307.57     31.23 o 
   2  11   5      260.93      279.42     26.91 o 
   3  11   5       68.90       68.07     25.57 o 
   4  11   5      646.69      625.05     57.60 o 
   5  11   5      548.84      590.10     42.18 o 
   6  11   5      353.23      346.94     37.52 o 
  -9  12   5        6.38      -11.63     18.46 o 
  -8  12   5     1736.23     1760.21     98.57 o 
  -7  12   5      112.69       95.39     17.52 o 
  -6  12   5       17.31        4.85     15.58 o 
  -5  12   5     1977.34     1956.17     60.64 o 
  -4  12   5       53.72       57.96     15.11 o 
  -3  12   5      321.97      324.67     23.87 o 
  -2  12   5      507.77      528.45     29.46 o 
  -1  12   5      329.28      305.75     19.50 o 
   0  12   5      424.75      424.73     23.21 o 
   1  12   5      216.66      212.59     20.54 o 
   2  12   5      233.21      229.29     18.16 o 
   3  12   5       20.63       29.86     26.03 o 
   4  12   5       28.98       40.61     40.16 o 
   5  12   5      642.20      784.96     51.15 o 
  -8  13   5      300.14      274.29     30.80 o 
  -7  13   5      286.37      288.01     37.87 o 
  -6  13   5      853.98      846.79     47.75 o 
  -5  13   5       60.50       64.44     17.28 o 
  -4  13   5     1089.14     1088.06     85.83 o 
  -3  13   5        7.55       28.31     17.98 o 
  -2  13   5      250.69      269.27     18.93 o 
  -1  13   5       27.99       42.79     14.38 o 
   0  13   5       88.83       75.17     16.61 o 
   1  13   5      109.30      126.26     17.66 o 
   2  13   5      374.04      432.78     37.04 o 
   3  13   5       90.91      125.66     34.69 o 
   4  13   5      156.58      183.49     32.31 o 
  -8  14   5       53.61       62.51     22.70 o 
  -7  14   5      405.83      423.10     44.66 o 
  -6  14   5      884.84      773.07     99.60 o 
  -5  14   5        2.85        1.92     21.67 o 
  -4  14   5       92.47      114.79     51.50 o 
  -3  14   5       49.78       52.85     25.05 o 
  -2  14   5       35.47       41.76     16.43 o 
  -1  14   5       36.91       73.43     23.73 o 
   0  14   5      334.47      307.77     25.36 o 
   1  14   5      150.99      155.22     19.40 o 
   2  14   5       48.52       75.69     28.98 o 
   3  14   5       31.83      -33.85     79.60 o 
  -7  15   5       12.59       -0.15     30.68 o 
  -6  15   5      122.95       78.41     27.72 o 
  -5  15   5      272.71      292.68     33.58 o 
  -4  15   5      177.47      164.97     29.83 o 
  -3  15   5      528.80      523.75     30.59 o 
  -2  15   5      157.49      159.79     24.26 o 
  -1  15   5      326.89      326.44     29.79 o 
   0  15   5       43.01       11.47     22.18 o 
   1  15   5      229.69      239.13     27.37 o 
   2  15   5       27.64       79.40     83.76 o 
  -5  16   5      330.45      298.16     35.58 o 
  -4  16   5       26.62       24.63     27.88 o 
  -3  16   5        0.92      -32.23     21.32 o 
  -2  16   5      132.69      148.89     27.05 o 
  -1  16   5        8.42       13.86     23.18 o 
   0  16   5      152.21      171.25     48.32 o 
  -1 -20   6      182.32      190.67     25.64 o 
   0 -20   6       42.12      111.49     36.27 o 
   1 -20   6      895.55      929.75     49.27 o 
   2 -20   6      161.15      238.58     29.92 o 
   3 -20   6      336.68      645.82     53.60 o 
   4 -20   6      598.54      653.84     43.66 o 
  -3 -19   6       24.35       18.23     13.72 o 
  -2 -19   6       49.88       18.49     16.39 o 
  -1 -19   6      280.08      268.11     36.33 o 
   0 -19   6        5.24       17.92     20.53 o 
   1 -19   6      223.28      293.98     36.42 o 
   2 -19   6      386.17      428.45     78.71 o 
   3 -19   6       15.73       27.24     24.24 o 
   4 -19   6      810.26     1092.56     88.30 o 
   5 -19   6      278.95      307.88     33.06 o 
  -4 -18   6      230.17      215.25     27.04 o 
  -3 -18   6      567.13      546.31     23.31 o 
  -2 -18   6       86.57      102.78     13.44 o 
  -1 -18   6      243.89      266.66     21.22 o 
   0 -18   6      282.16      310.81     25.43 o 
   1 -18   6      131.78      190.23     33.57 o 
   2 -18   6     1713.95     1708.74     58.09 o 
   3 -18   6      943.86      944.70     47.67 o 
   4 -18   6        1.29        6.71     23.07 o 
   5 -18   6     1465.04     1559.74     96.85 o 
   6 -18   6       24.13       28.66     27.58 o 
  -5 -17   6        2.69      -23.12     20.49 o 
  -4 -17   6      611.18      592.95     40.11 o 
  -3 -17   6      360.85      417.46     19.90 o 
  -2 -17   6      106.49       86.62     12.39 o 
  -1 -17   6       12.22       29.21     13.69 o 
   0 -17   6      855.08     1117.23     69.69 o 
   1 -17   6       81.99      120.91     18.06 o 
   2 -17   6      389.91      448.82     29.56 o 
   3 -17   6     2351.14     2433.22     64.46 o 
   4 -17   6       15.26       61.25     35.92 o 
   5 -17   6      695.33     1128.00     88.77 o 
   6 -17   6      633.09      635.25     52.60 o 
   7 -17   6       13.49       -3.56     28.82 o 
  -6 -16   6      795.68      678.09     57.29 o 
  -5 -16   6        4.65       -0.59     20.16 o 
  -4 -16   6       81.75       70.80     16.52 o 
  -3 -16   6        4.26       13.43     11.46 o 
  -2 -16   6     1300.20     1409.52     69.17 o 
  -1 -16   6       54.69       53.74     11.02 o 
   0 -16   6      138.03      204.23     20.36 o 
   1 -16   6      648.24      682.60     23.88 o 
   2 -16   6      140.06      136.12     17.74 o 
   3 -16   6      700.36      903.29    107.16 o 
   4 -16   6      261.37      241.34     16.31 o 
   5 -16   6       31.84       52.96     13.94 o 
   6 -16   6      746.30      741.04     33.17 o 
   7 -16   6      677.93      694.21     46.20 o 
   8 -16   6        0.76      -38.96     61.88 o 
  -7 -15   6       46.62       40.16     28.56 o 
  -6 -15   6       26.41       21.83     20.06 o 
  -5 -15   6      134.65      138.77     18.12 o 
  -4 -15   6     1081.29     1022.75     40.64 o 
  -3 -15   6      160.96      140.34     12.67 o 
  -2 -15   6      140.38      139.41     12.46 o 
  -1 -15   6     1787.85     1672.96     44.09 o 
   0 -15   6       33.99       43.29      9.96 o 
   1 -15   6      242.62      236.74     25.39 o 
   2 -15   6     1802.04     1691.56     56.30 o 
   3 -15   6        7.05       -1.89     12.32 o 
   4 -15   6      629.22      637.13     29.03 o 
   5 -15   6      530.20      517.54     21.93 o 
   6 -15   6       40.25       30.63     12.48 o 
   7 -15   6      249.60      277.78     34.20 o 
   8 -15   6       90.49      139.62     64.44 o 
  -8 -14   6        0.73       27.92     27.66 o 
  -7 -14   6       84.36       73.25     21.62 o 
  -6 -14   6       43.17       32.89     15.93 o 
  -5 -14   6      123.96      101.83     16.36 o 
  -4 -14   6      532.25      519.56     35.18 o 
  -3 -14   6      164.19      160.45     12.19 o 
  -2 -14   6       27.45       17.34      9.99 o 
  -1 -14   6      333.74      364.42     34.15 o 
   0 -14   6     2483.13     2355.12     58.62 o 
   1 -14   6        0.74       13.83      8.83 o 
   2 -14   6      465.02      514.69     26.59 o 
   3 -14   6     1445.82     1403.35     45.91 o 
   4 -14   6      109.30      117.87     13.10 o 
   5 -14   6     1881.39     1808.68     49.37 o 
   6 -14   6      119.94      105.99     12.88 o 
   7 -14   6      165.31      151.31     15.71 o 
   8 -14   6      631.00      646.46     81.11 o 
   9 -14   6       11.92       22.98     60.15 o 
  -8 -13   6        5.44       34.21     27.25 o 
  -7 -13   6        8.53       31.53     23.20 o 
  -6 -13   6      122.72      132.08     17.90 o 
  -5 -13   6     1048.76      926.65     37.25 o 
  -4 -13   6      195.27      175.17     15.79 o 
  -3 -13   6      852.38      775.35     26.62 o 
  -2 -13   6     1195.82     1049.28     33.09 o 
  -1 -13   6       11.31        9.80      7.97 o 
   0 -13   6      726.87      671.81     21.37 o 
   1 -13   6      705.88      683.64     22.05 o 
   2 -13   6      161.93      178.27     12.17 o 
   3 -13   6     1773.90     1623.68     48.15 o 
   4 -13   6     1296.49     1175.09     38.25 o 
   5 -13   6        0.72        0.01     11.19 o 
   6 -13   6      347.18      357.78     17.16 o 
   7 -13   6        0.07      -15.39     12.26 o 
   8 -13   6        1.37      -26.30     21.31 o 
   9 -13   6       50.98       57.93     57.49 o 
  -9 -12   6      207.37      220.80     34.18 o 
  -8 -12   6      325.44      300.77     27.19 o 
  -7 -12   6      792.69      741.25     41.73 o 
  -6 -12   6       10.69        3.77     13.37 o 
  -5 -12   6       65.19       69.90     13.68 o 
  -4 -12   6      344.94      308.10     18.41 o 
  -3 -12   6      496.23      417.58     27.16 o 
  -2 -12   6      481.35      476.86     19.81 o 
  -1 -12   6      978.53      929.70     26.33 o 
   0 -12   6       62.00       67.91      8.16 o 
   1 -12   6     4584.37     4485.34    104.50 o 
   2 -12   6     1003.57     1012.02     36.73 o 
   3 -12   6      191.78      185.74     11.09 o 
   4 -12   6     5546.47     5143.18    133.08 o 
   5 -12   6      187.39      195.42     14.61 o 
   6 -12   6       14.85       28.47     10.38 o 
   7 -12   6      764.62      687.98     32.30 o 
   8 -12   6      383.14      372.15     33.47 o 
   9 -12   6        2.87      -16.68     52.61 o 
  -9 -11   6      104.91      107.72     22.76 o 
  -8 -11   6      210.82      186.61     19.46 o 
  -7 -11   6       92.17       95.44     25.47 o 
  -6 -11   6     1155.00     1046.03     40.13 o 
  -5 -11   6      581.18      500.34     24.92 o 
  -4 -11   6     2767.33     2635.01     83.91 o 
  -3 -11   6     3970.91     3604.98    112.20 o 
  -2 -11   6       22.20       15.83      7.30 o 
  -1 -11   6     3479.51     3258.03     87.63 o 
   0 -11   6     1364.81     1305.22     35.18 o 
   1 -11   6       13.79       17.35      6.61 o 
   2 -11   6     6283.02     5872.54    121.37 o 
   3 -11   6       20.88       14.13      8.84 o 
   4 -11   6      180.97      158.58      9.50 o 
   5 -11   6     5387.90     4998.22    122.45 o 
   6 -11   6      206.09      174.39     12.21 o 
   7 -11   6      972.46      952.28     34.91 o 
   8 -11   6      835.65      811.55     37.12 o 
   9 -11   6      695.48      741.86     84.20 o 
  10 -11   6      380.80      442.25     75.77 o 
 -10 -10   6      295.32      326.38     38.79 o 
  -9 -10   6      129.87      110.24     21.60 o 
  -8 -10   6      214.00      190.11     18.82 o 
  -7 -10   6      779.05      695.04     38.61 o 
  -6 -10   6      108.13      127.47     17.70 o 
  -5 -10   6      718.09      638.29     27.38 o 
  -4 -10   6      181.99      206.21     14.16 o 
  -3 -10   6     2366.56     2172.25     69.37 o 
  -2 -10   6     1650.96     1526.42     42.93 o 
  -1 -10   6       62.30       28.39      9.99 o 
   0 -10   6     7042.02     6663.48    149.95 o 
   1 -10   6       18.09       13.94      5.37 o 
   2 -10   6     1543.61     1428.01     30.69 o 
   3 -10   6     1259.40     1199.50     27.07 o 
   4 -10   6       87.48      101.40      9.57 o 
   5 -10   6     1492.89     1388.90     39.24 o 
   6 -10   6      652.61      640.04     24.63 o 
   7 -10   6      267.02      260.54     16.65 o 
   8 -10   6      563.75      555.25     24.62 o 
   9 -10   6       12.79        2.45     48.79 o 
  10 -10   6       57.31       24.64     54.79 o 
 -10  -9   6      122.36      144.54     23.51 o 
  -9  -9   6      811.17      709.91     33.91 o 
  -8  -9   6      433.15      404.00     23.37 o 
  -7  -9   6      111.22      115.31     17.58 o 
  -6  -9   6      334.92      310.12     34.98 o 
  -5  -9   6     2254.87     2042.86     66.37 o 
  -4  -9   6      193.75      181.87     12.54 o 
  -3  -9   6        5.66        5.46      9.67 o 
  -2  -9   6     5442.16     5054.13    105.28 o 
  -1  -9   6      727.93      736.73     18.02 o 
   0  -9   6     3345.04     3296.59     71.53 o 
   1  -9   6     2886.76     2707.84     55.06 o 
   2  -9   6      173.11      182.50      7.33 o 
   3  -9   6     2154.72     1961.25     44.12 o 
   4  -9   6      688.42      610.30     17.66 o 
   5  -9   6      749.92      674.28     23.05 o 
   6  -9   6     1571.32     1392.53     54.84 o 
   7  -9   6        2.52      -11.31     11.69 o 
   8  -9   6       25.39       21.27     13.81 o 
   9  -9   6      216.59      192.30     22.77 o 
  10  -9   6      181.70      132.10     57.92 o 
 -10  -8   6      155.45      188.24     38.84 o 
  -9  -8   6       76.75       97.67     16.47 o 
  -8  -8   6      322.20      337.16     20.99 o 
  -7  -8   6     1596.24     1540.15     53.32 o 
  -6  -8   6       70.83       72.06     22.65 o 
  -5  -8   6      965.66      932.08     33.90 o 
  -4  -8   6     4512.76     4364.45    111.66 o 
  -3  -8   6        3.90       -0.73      5.46 o 
  -2  -8   6     4088.75     3818.30    109.36 o 
  -1  -8   6     6695.04     6092.53    118.18 o 
   0  -8   6      475.26      491.63     12.67 o 
   1  -8   6     5775.17     5324.16     97.49 o 
   2  -8   6      166.16      135.05      6.50 o 
   3  -8   6      802.48      791.65     19.24 o 
   4  -8   6     3260.56     3160.94     62.48 o 
   5  -8   6       49.10       58.17     10.86 o 
   6  -8   6       22.09       34.16     10.41 o 
   7  -8   6      515.66      502.58     22.96 o 
   8  -8   6      186.17      197.52     16.82 o 
   9  -8   6       10.55      -21.04     18.04 o 
  10  -8   6       11.71        0.33     28.39 o 
 -11  -7   6      166.44      193.54     33.67 o 
 -10  -7   6     1039.77      953.55     40.16 o 
  -9  -7   6     1951.09     1913.69     65.25 o 
  -8  -7   6        1.59        7.65     13.00 o 
  -7  -7   6      626.82      588.78     26.93 o 
  -6  -7   6     4735.34     4606.35    178.61 o 
  -5  -7   6       32.11       36.55      7.25 o 
  -4  -7   6      123.05      106.39     12.82 o 
  -3  -7   6     6888.90     6966.78    220.72 o 
  -2  -7   6       39.90       52.37      5.05 o 
  -1  -7   6     6195.27     5793.42    120.86 o 
   0  -7   6    12566.52    12279.76    236.69 o 
   1  -7   6        3.49        6.79      3.35 o 
   2  -7   6     5684.14     5294.43     98.66 o 
   3  -7   6     1362.59     1177.18     26.76 o 
   4  -7   6      243.89      239.03      8.49 o 
   5  -7   6     1575.00     1404.78     48.83 o 
   6  -7   6      465.64      481.58     20.86 o 
   7  -7   6      342.77      287.75     17.27 o 
   8  -7   6       52.80       52.97     13.98 o 
   9  -7   6      763.30      730.34     37.65 o 
  10  -7   6      512.59      535.13     43.77 o 
 -11  -6   6       34.79       34.63     22.45 o 
 -10  -6   6       60.44       59.66     16.22 o 
  -9  -6   6        2.67       10.57     13.76 o 
  -8  -6   6     1191.01     1375.49     89.22 o 
  -7  -6   6       10.95       14.76     10.67 o 
  -6  -6   6      447.98      507.24     27.72 o 
  -5  -6   6     3592.24     3490.16    135.50 o 
  -4  -6   6      103.26      130.48     12.39 o 
  -3  -6   6     5617.90     5356.24    135.60 o 
  -2  -6   6     3113.09     2893.80     56.68 o 
  -1  -6   6      221.22      216.35      6.79 o 
   0  -6   6     3513.21     3217.25     62.94 o 
   1  -6   6      472.23      448.96     16.90 o 
   2  -6   6       40.39       43.25      5.19 o 
   3  -6   6     4021.21     3719.17     71.99 o 
   4  -6   6      100.69       91.99      6.32 o 
   5  -6   6      243.65      235.64     13.28 o 
   6  -6   6       10.70       17.99      9.86 o 
   7  -6   6     3082.11     2696.04     78.58 o 
   8  -6   6       26.19       14.07     12.96 o 
   9  -6   6       84.87       64.69     18.69 o 
  10  -6   6      886.21      721.06     66.50 o 
 -11  -5   6      233.15      264.70     25.77 o 
 -10  -5   6      155.40      164.73     18.43 o 
  -9  -5   6      355.80      403.35     22.75 o 
  -8  -5   6       13.72       46.62     12.06 o 
  -7  -5   6      827.91     1089.16     67.48 o 
  -6  -5   6       41.16       51.34      5.57 o 
  -5  -5   6     4688.51     4715.54    140.40 o 
  -4  -5   6     2326.08     2274.75     68.27 o 
  -3  -5   6     1384.69     1631.94     48.56 o 
  -2  -5   6     8411.98     8419.95    185.70 o 
  -1  -5   6     3110.62     3023.55     56.57 o 
   0  -5   6       87.52       68.80      3.01 o 
   1  -5   6     8119.67     7701.47    147.91 o 
   2  -5   6        6.80       15.41      3.46 o 
   3  -5   6       57.88       65.73      4.74 o 
   4  -5   6      788.16      707.21     19.51 o 
   5  -5   6      205.05      169.88     11.95 o 
   6  -5   6        3.10        3.73      9.62 o 
   7  -5   6        4.48      -13.33     10.84 o 
   8  -5   6      894.60      829.34     48.64 o 
   9  -5   6       63.97       36.43     18.08 o 
  10  -5   6      334.81      309.61     51.99 o 
 -11  -4   6      245.25      298.35     34.35 o 
 -10  -4   6       86.87       99.74     19.06 o 
  -9  -4   6     1326.99     1970.56     81.84 o 
  -8  -4   6      307.51      400.49     20.83 o 
  -7  -4   6      659.53     1190.54     74.52 o 
  -6  -4   6     1071.58     1640.88     90.68 o 
  -5  -4   6      320.50      507.46     45.53 o 
  -4  -4   6     9021.62     9914.64    354.71 o 
  -3  -4   6       11.77       17.64      5.68 o 
  -2  -4   6        4.16       12.20      3.36 o 
  -1  -4   6    12962.23    13307.22    291.74 o 
   0  -4   6      229.69      221.39      5.90 o 
   1  -4   6     3799.17     3814.53     68.45 o 
   2  -4   6     5838.14     5654.47    103.02 o 
   3  -4   6     2225.93     2285.14     41.79 o 
   4  -4   6      265.90      237.78      8.03 o 
   5  -4   6     1058.89      911.04     27.63 o 
   6  -4   6      333.01      300.44     28.87 o 
   7  -4   6      177.18      134.13     16.54 o 
   8  -4   6      124.88       92.98     16.48 o 
   9  -4   6      611.12      544.13     30.58 o 
  10  -4   6       59.71       52.44     27.68 o 
 -12  -3   6        0.91      -45.73     27.50 o 
 -11  -3   6       17.19        7.09     24.76 o 
 -10  -3   6      490.66      687.19     31.97 o 
  -9  -3   6      259.92      386.93     21.39 o 
  -8  -3   6      949.69     1472.48     50.08 o 
  -7  -3   6      316.77      484.12     18.73 o 
  -6  -3   6     1979.18     3072.40     91.35 o 
  -5  -3   6     2869.33     5162.72    191.33 o 
  -4  -3   6      246.91      217.72     16.93 o 
  -3  -3   6     5401.75     6029.64    597.77 o 
  -2  -3   6     8420.45    10005.87    418.62 o 
  -1  -3   6     1412.09     1455.04     40.19 o 
   0  -3   6     9381.43     9287.44    163.83 o 
   1  -3   6       18.37       22.56      3.18 o 
   2  -3   6     1512.44     1369.49     24.74 o 
   3  -3   6     1702.12     1739.32     32.42 o 
   4  -3   6      977.36      872.73     18.71 o 
   5  -3   6     1757.78     1579.57     37.35 o 
   6  -3   6       81.12       76.03     10.90 o 
   7  -3   6     1107.75     1050.93     36.28 o 
   8  -3   6      210.61      203.62     16.47 o 
   9  -3   6      788.02      707.33     40.04 o 
  10  -3   6       41.85       48.00     26.98 o 
 -12  -2   6      275.51      290.87     37.05 o 
 -11  -2   6      463.41      569.78    100.70 o 
 -10  -2   6      579.58      834.69     41.51 o 
  -9  -2   6        1.26        6.78     11.89 o 
  -8  -2   6     2710.20     4280.75    131.98 o 
  -7  -2   6      157.24      256.63     10.34 o 
  -6  -2   6       64.11       75.90      9.15 o 
  -5  -2   6     7604.09    13122.26    379.30 o 
  -4  -2   6      462.97      638.39    102.70 o 
  -3  -2   6      377.37      440.73     22.81 o 
  -2  -2   6     5936.72     5964.59    231.11 o 
  -1  -2   6     1819.49     1826.31     37.35 o 
   0  -2   6     4681.96     4713.05     78.88 o 
   1  -2   6     4753.41     4616.13     78.34 o 
   2  -2   6      736.24      651.10     13.24 o 
   3  -2   6     3297.01     3391.45     56.68 o 
   4  -2   6       41.26       34.77      5.34 o 
   5  -2   6       77.25       71.57      7.59 o 
   6  -2   6     1331.55     1234.14     33.86 o 
   7  -2   6       23.71        8.30     11.21 o 
   8  -2   6      959.87      865.41     44.94 o 
   9  -2   6       30.48       18.52     17.29 o 
  10  -2   6      455.12      374.25     40.00 o 
 -12  -1   6      203.30      223.93     35.05 o 
 -11  -1   6      122.16      176.53     21.99 o 
 -10  -1   6     1180.01     1753.12    169.42 o 
  -9  -1   6       74.06       93.46     17.50 o 
  -8  -1   6      216.78      370.65     19.08 o 
  -7  -1   6     7424.46    13473.87    415.26 o 
  -6  -1   6      255.53      406.02     12.90 o 
  -5  -1   6      835.29     1276.10     40.04 o 
  -4  -1   6     3832.73     4449.72    232.26 o 
  -3  -1   6       14.74       16.25      5.15 o 
  -2  -1   6     1712.42     1635.96     35.14 o 
  -1  -1   6     1371.13     1440.16     52.24 o 
   0  -1   6       16.63       14.12      2.18 o 
   1  -1   6     6119.62     6062.43    102.40 o 
   2  -1   6        1.38       -0.67      3.09 o 
   3  -1   6        5.05        0.55      3.44 o 
   4  -1   6      424.77      413.13     11.55 o 
   5  -1   6     5046.55     4909.89    105.34 o 
   6  -1   6      323.47      273.74     13.59 o 
   7  -1   6      241.42      207.66     18.22 o 
   8  -1   6     2124.27     1846.57     57.38 o 
   9  -1   6       58.08       53.89     17.99 o 
  10  -1   6       16.53       30.81     27.10 o 
 -11   0   6       59.60       19.97     19.39 o 
 -10   0   6       12.68       21.93     16.58 o 
  -9   0   6     2929.97     4682.96    343.64 o 
  -8   0   6        0.72        3.84     10.35 o 
  -7   0   6     2866.78     4788.77    123.03 o 
  -6   0   6     4515.61     7537.87    172.73 o 
  -5   0   6     2321.53     4048.19    155.83 o 
  -4   0   6    11646.56    15065.39    876.92 o 
  -3   0   6      226.21      218.75      8.26 o 
  -2   0   6     1419.81     1548.52     29.52 o 
  -1   0   6     3786.53     3956.94     84.49 o 
   0   0   6      140.00      139.30      4.78 o 
   1   0   6     1072.50     1187.04     21.73 o 
   2   0   6     1540.13     1445.60     25.57 o 
   3   0   6     1845.54     1816.69     31.83 o 
   4   0   6      951.10      858.72     20.15 o 
   5   0   6       88.92       76.03      9.68 o 
   6   0   6      710.93      676.34     22.65 o 
   7   0   6      126.91       97.85     11.88 o 
   8   0   6       33.15       37.12     13.76 o 
   9   0   6     1472.84     1295.76     54.14 o 
  10   0   6       92.07      103.12     29.50 o 
 -12   1   6       25.67       -2.63     29.55 o 
 -11   1   6     1025.37     1496.32     64.69 o 
 -10   1   6        1.57       12.46     16.82 o 
  -9   1   6      449.02      720.75     36.81 o 
  -8   1   6     3368.66     5098.06    176.24 o 
  -7   1   6      144.43      231.57     14.96 o 
  -6   1   6     5055.04     8200.96    203.02 o 
  -5   1   6     1891.45     2228.98    101.22 o 
  -4   1   6     2101.89     2571.23     81.60 o 
  -3   1   6    13861.37    14748.38    294.93 o 
  -2   1   6     4145.27     4228.46     85.23 o 
  -1   1   6       11.19       15.57      3.07 o 
   0   1   6     1354.45     1177.80     23.12 o 
   1   1   6     2208.70     2357.69     41.29 o 
   2   1   6      324.48      355.42      8.84 o 
   3   1   6      987.06      902.77     17.85 o 
   4   1   6     2221.25     2219.99     49.94 o 
   5   1   6        0.30        4.96      8.07 o 
   6   1   6      739.40      702.53     23.51 o 
   7   1   6     1689.33     1524.61     42.24 o 
   8   1   6      120.36      106.61     15.42 o 
   9   1   6      531.90      483.04     29.31 o 
 -12   2   6       29.52       47.04     37.49 o 
 -11   2   6      252.12      337.63     26.97 o 
 -10   2   6     1131.10     1423.10    180.85 o 
  -9   2   6        6.04       -5.48     15.24 o 
  -8   2   6     2781.60     3886.11    108.63 o 
  -7   2   6     4439.98     5856.04    226.29 o 
  -6   2   6       35.51       25.41      6.38 o 
  -5   2   6     8920.22     9155.92    232.14 o 
  -4   2   6      752.87      802.14     30.04 o 
  -3   2   6      125.96      177.50      7.35 o 
  -2   2   6    10009.48     9882.93    212.95 o 
  -1   2   6     1123.59     1170.74     25.10 o 
   0   2   6        7.90        8.50      3.11 o 
   1   2   6     1437.77     1340.30     24.87 o 
   2   2   6     1267.11     1272.89     23.46 o 
   3   2   6       51.22       81.34      5.19 o 
   4   2   6        2.69       -0.75      6.87 o 
   5   2   6     6145.28     5668.73    134.48 o 
   6   2   6      159.33      155.46     12.44 o 
   7   2   6      723.43      690.27     26.57 o 
   8   2   6      613.55      556.65     33.09 o 
   9   2   6       19.29        5.07     21.48 o 
 -12   3   6      252.09      257.86     41.56 o 
 -11   3   6       49.57       36.18     20.38 o 
 -10   3   6      821.94      895.28     43.22 o 
  -9   3   6       17.65        7.90     16.36 o 
  -8   3   6      329.58      385.37     40.30 o 
  -7   3   6     1401.18     1602.16     49.90 o 
  -6   3   6     1221.40     1261.38     61.83 o 
  -5   3   6     1409.81     1551.08     79.74 o 
  -4   3   6     4479.09     4358.01    105.38 o 
  -3   3   6        1.17       -5.12      4.35 o 
  -2   3   6     1877.73     1942.86     49.03 o 
  -1   3   6      807.26      758.68     15.70 o 
   0   3   6     2890.96     2699.56     44.83 o 
   1   3   6       41.79       32.00      6.35 o 
   2   3   6      519.00      566.16     12.88 o 
   3   3   6     1990.81     1920.67     36.08 o 
   4   3   6       10.29       11.75      7.56 o 
   5   3   6     1311.51     1219.67     34.27 o 
   6   3   6      501.55      517.74     20.56 o 
   7   3   6        0.49        5.97     11.85 o 
   8   3   6     1179.24     1089.50     39.47 o 
   9   3   6      867.32      857.61     56.35 o 
 -12   4   6      516.19      528.29    103.08 o 
 -11   4   6      535.63      579.81     44.90 o 
 -10   4   6       59.52       58.68     19.54 o 
  -9   4   6     3066.72     3215.08    245.75 o 
  -8   4   6      819.55      992.60     62.76 o 
  -7   4   6      308.10      343.90     16.74 o 
  -6   4   6     3616.33     3561.78    101.25 o 
  -5   4   6       37.10       24.78      6.26 o 
  -4   4   6       11.42        8.15      6.40 o 
  -3   4   6     3229.05     3027.49     70.67 o 
  -2   4   6       90.84       82.35      5.69 o 
  -1   4   6     1602.40     1517.23     31.94 o 
   0   4   6      430.95      404.35     13.54 o 
   1   4   6      241.46      204.51      9.66 o 
   2   4   6       76.99       97.07      6.06 o 
   3   4   6       10.56       29.56      5.97 o 
   4   4   6     1101.27     1052.54     28.03 o 
   5   4   6       32.15       43.46     10.60 o 
   6   4   6     1105.27     1098.53     36.95 o 
   7   4   6      453.90      423.79     22.29 o 
   8   4   6      126.25      107.87     16.91 o 
   9   4   6      204.03      208.17     32.76 o 
 -11   5   6     1867.97     1781.00     71.22 o 
 -10   5   6      337.24      365.09     33.14 o 
  -9   5   6      486.41      460.92     39.01 o 
  -8   5   6      459.44      471.97     35.25 o 
  -7   5   6       34.54       21.15     10.11 o 
  -6   5   6      331.29      338.82     19.77 o 
  -5   5   6     1425.95     1370.73     35.91 o 
  -4   5   6      541.29      534.11     16.70 o 
  -3   5   6      884.68      819.76     20.53 o 
  -2   5   6      401.62      366.27     11.70 o 
  -1   5   6       18.28       23.25      4.89 o 
   0   5   6     3289.86     3420.36     61.46 o 
   1   5   6       30.37       40.98      6.56 o 
   2   5   6     1725.79     1635.92     32.25 o 
   3   5   6     1242.78     1216.98     29.98 o 
   4   5   6      683.13      694.87     24.98 o 
   5   5   6      127.88      106.17     13.52 o 
   6   5   6      107.64       92.20     18.54 o 
   7   5   6     1017.03     1002.11     37.34 o 
   8   5   6       16.26       47.87     21.21 o 
 -11   6   6       75.18       73.07     23.44 o 
 -10   6   6     1564.20     1521.24     62.95 o 
  -9   6   6      242.74      257.84     22.77 o 
  -8   6   6       68.09       96.43     12.79 o 
  -7   6   6     2355.82     2274.04     62.29 o 
  -6   6   6        6.40       -3.39      7.33 o 
  -5   6   6      984.68      962.35     31.80 o 
  -4   6   6      981.11      853.24     24.15 o 
  -3   6   6       54.40       69.99      6.64 o 
  -2   6   6      641.09      603.03     17.27 o 
  -1   6   6      119.93       92.68      8.67 o 
   0   6   6      888.23      885.91     19.73 o 
   1   6   6      182.24      213.88      8.81 o 
   2   6   6     1489.86     1549.75     39.51 o 
   3   6   6       29.92       53.05      7.93 o 
   4   6   6       22.53       19.55     11.93 o 
   5   6   6     1568.78     1636.23     53.00 o 
   6   6   6      476.72      446.14     22.61 o 
   7   6   6        3.17      -10.63     19.03 o 
   8   6   6      338.87      279.98     37.27 o 
 -11   7   6       76.95       83.68     34.09 o 
 -10   7   6      246.07      231.44     24.70 o 
  -9   7   6     1729.82     1594.79     50.96 o 
  -8   7   6      571.29      595.60     21.32 o 
  -7   7   6     2440.29     2318.79     56.04 o 
  -6   7   6      854.16      867.53     25.58 o 
  -5   7   6     1123.89     1020.63     28.18 o 
  -4   7   6     2015.71     1940.60     55.35 o 
  -3   7   6      214.77      194.37      9.57 o 
  -2   7   6      196.84      187.61      9.59 o 
  -1   7   6     2833.34     2739.68     61.39 o 
   0   7   6      329.05      348.52     12.02 o 
   1   7   6       12.03        2.97      6.93 o 
   2   7   6      115.25       97.33     14.28 o 
   3   7   6     2443.18     2386.47     61.41 o 
   4   7   6       19.19       12.99     12.62 o 
   5   7   6       49.37       49.47     18.29 o 
   6   7   6     1271.46     1185.16    159.93 o 
   7   7   6        2.74       63.29     29.43 o 
 -11   8   6      352.71      258.02     41.67 o 
 -10   8   6       21.99       14.47     20.64 o 
  -9   8   6     2154.36     2105.69     57.93 o 
  -8   8   6      508.60      484.12     21.24 o 
  -7   8   6      114.08      133.12     11.77 o 
  -6   8   6     2587.45     2438.65     60.92 o 
  -5   8   6      194.06      178.92     12.02 o 
  -4   8   6      380.01      391.04     19.64 o 
  -3   8   6     1630.48     1602.61     38.62 o 
  -2   8   6      415.38      373.43     23.99 o 
  -1   8   6      486.60      526.70     18.13 o 
   0   8   6      788.62      733.27     19.28 o 
   1   8   6     1197.37     1150.25     31.27 o 
   2   8   6       25.02        7.13     10.42 o 
   3   8   6      723.82      668.55     33.47 o 
   4   8   6      557.01      634.52    107.98 o 
   5   8   6        9.11       59.76     72.47 o 
   6   8   6      175.63      224.24     37.14 o 
   7   8   6      728.22      647.30     46.69 o 
 -10   9   6      600.08      538.78     71.21 o 
  -9   9   6      114.27      102.84     13.39 o 
  -8   9   6     1297.71     1249.01     44.24 o 
  -7   9   6       28.60       48.05     11.10 o 
  -6   9   6       52.11       45.86     10.85 o 
  -5   9   6     2115.64     2021.37     52.15 o 
  -4   9   6       75.75       63.50      9.98 o 
  -3   9   6       38.60       24.13      8.13 o 
  -2   9   6      218.45      218.75     11.67 o 
  -1   9   6     1859.72     1915.50     45.99 o 
   0   9   6       65.76       61.54     18.26 o 
   1   9   6       35.01       23.30     11.50 o 
   2   9   6     1083.04     1196.18     86.72 o 
   3   9   6      229.18      236.16     23.61 o 
   4   9   6      393.06      356.53     42.48 o 
   5   9   6      526.36      516.77     40.27 o 
   6   9   6        5.29       39.89     42.48 o 
 -10  10   6      994.64      861.19    195.34 o 
  -9  10   6      205.72      179.94     17.46 o 
  -8  10   6      113.99      107.01     15.31 o 
  -7  10   6      572.70      484.01     39.00 o 
  -6  10   6       48.93       63.31     14.44 o 
  -5  10   6      162.26      146.28     15.99 o 
  -4  10   6      216.88      247.11     21.67 o 
  -3  10   6     1246.10     1258.23     38.11 o 
  -2  10   6       66.39       48.61     11.61 o 
  -1  10   6       90.74       99.37     13.64 o 
   0  10   6     1487.25     1484.20     46.77 o 
   1  10   6       87.17       90.62     14.17 o 
   2  10   6      706.81      705.83     27.87 o 
   3  10   6     1332.50     1414.31     70.32 o 
   4  10   6        7.63       67.37     66.20 o 
   5  10   6      708.60     1010.69    112.31 o 
   6  10   6       88.96      183.58     48.62 o 
  -9  11   6      433.93      396.66     48.36 o 
  -8  11   6       10.13       15.27     15.89 o 
  -7  11   6        3.72       -6.37     14.50 o 
  -6  11   6      242.52      266.01     25.05 o 
  -5  11   6       71.33       55.05     15.95 o 
  -4  11   6       20.04       17.92     14.42 o 
  -3  11   6       30.09       23.95     12.23 o 
  -2  11   6      884.15      822.76     38.37 o 
  -1  11   6      179.67      174.52     20.34 o 
   0  11   6      479.01      456.60     23.36 o 
   1  11   6     1080.94     1139.02     40.61 o 
   2  11   6        5.96        5.32     20.05 o 
   3  11   6      401.31      425.22     36.63 o 
   4  11   6      259.22      288.66     53.96 o 
  -9  12   6       25.21       16.36     17.83 o 
  -8  12   6      533.41      532.22     43.95 o 
  -7  12   6      267.09      237.84     26.91 o 
  -6  12   6      436.10      446.55     36.21 o 
  -5  12   6      243.90      250.21     27.54 o 
  -4  12   6      174.52      170.91     18.30 o 
  -3  12   6        7.54       32.32     16.96 o 
  -2  12   6       16.73       16.13     14.47 o 
  -1  12   6      232.02      229.97     18.65 o 
   0  12   6        1.60       -2.48     14.87 o 
   1  12   6      870.80      888.94     36.04 o 
   2  12   6      190.88      177.46     23.99 o 
   3  12   6       16.34      -36.22     32.13 o 
   4  12   6      746.02      871.00     53.94 o 
  -8  13   6      682.64      654.09    111.71 o 
  -7  13   6       60.34       74.86     19.25 o 
  -6  13   6       69.97       89.88     21.01 o 
  -5  13   6      334.81      324.19     27.64 o 
  -4  13   6        7.63        0.05     21.91 o 
  -3  13   6      122.53      112.66     20.36 o 
  -2  13   6       51.11       50.92     20.08 o 
  -1  13   6     1500.77     1402.13     46.93 o 
   0  13   6       29.10       48.95     30.53 o 
   1  13   6       11.11       20.52     17.01 o 
   2  13   6      349.90      343.37     34.94 o 
   3  13   6        1.73      -24.89     28.28 o 
  -7  14   6      704.64      700.32     48.64 o 
  -6  14   6        9.35      -18.73     23.54 o 
  -5  14   6       18.08       -9.54     22.53 o 
  -4  14   6       96.72       74.83     76.54 o 
  -3  14   6      671.58      712.75     31.40 o 
  -2  14   6       16.59       33.40     17.08 o 
  -1  14   6       99.32      102.64     18.09 o 
   0  14   6      441.53      493.76     27.95 o 
   1  14   6       40.17       44.83     18.18 o 
   2  14   6      180.35      195.07     33.65 o 
  -6  15   6      140.77       98.35     29.19 o 
  -5  15   6      186.20      211.93     30.35 o 
  -4  15   6       21.79       12.01     26.18 o 
  -3  15   6        0.44       -1.28     18.08 o 
  -2  15   6      666.37      727.93     33.17 o 
  -1  15   6       88.45      100.68     24.82 o 
   0  15   6       82.62       76.20     46.59 o 
  -2 -20   7      215.22      235.34     31.69 o 
  -1 -20   7        0.08       22.94     31.65 o 
   0 -20   7      823.28      848.13     46.46 o 
   1 -20   7      115.69      135.43     23.87 o 
   2 -20   7      106.82      116.32     23.77 o 
   3 -20   7      939.56     1131.23    125.51 o 
   4 -20   7       87.29       73.24     36.91 o 
  -4 -19   7       28.06        1.82     31.59 o 
  -3 -19   7       80.86      105.32     19.12 o 
  -2 -19   7      244.82      261.14     25.54 o 
  -1 -19   7       48.42       86.62     31.41 o 
   0 -19   7       75.62       58.70     28.68 o 
   1 -19   7      880.74      993.44     66.59 o 
   2 -19   7       38.03      393.81     89.91 o 
   3 -19   7       97.65      335.73     90.55 o 
   4 -19   7      349.63      502.04     36.97 o 
   5 -19   7       10.50       14.47     47.10 o 
  -5 -18   7       25.99       24.06     29.12 o 
  -4 -18   7      729.34      783.20     74.78 o 
  -3 -18   7      247.85      215.14     20.15 o 
  -2 -18   7       45.20       43.22     13.34 o 
  -1 -18   7      975.42      984.95     31.69 o 
   0 -18   7      130.99      193.01     31.24 o 
   1 -18   7      435.94      525.93     59.44 o 
   2 -18   7       30.77       78.72     19.50 o 
   3 -18   7       58.79       69.87     21.45 o 
   4 -18   7       77.81       87.35     23.53 o 
   5 -18   7      328.26      398.68     33.90 o 
   6 -18   7       42.56       56.19     25.76 o 
  -6 -17   7     1196.26     1076.91     75.66 o 
  -5 -17   7       55.57       33.71     22.06 o 
  -4 -17   7        5.41       28.89     16.64 o 
  -3 -17   7      862.36      825.40     27.11 o 
  -2 -17   7        0.33       -9.92     10.97 o 
  -1 -17   7      310.65      326.76     17.57 o 
   0 -17   7     1753.74     1803.00     48.11 o 
   1 -17   7       65.72       94.49     15.24 o 
   2 -17   7      291.05      368.63     22.94 o 
   3 -17   7      177.34      264.68     54.87 o 
   4 -17   7      301.36      337.26     21.95 o 
   5 -17   7     1111.78     1145.32     47.12 o 
   6 -17   7      111.45       87.09     24.16 o 
   7 -17   7      213.47      284.62     36.56 o 
  -7 -16   7        0.16        6.03     27.72 o 
  -6 -16   7      149.82      148.33     23.94 o 
  -5 -16   7      477.46      457.43     26.29 o 
  -4 -16   7        1.70        0.20     15.04 o 
  -3 -16   7      642.42      699.36     51.53 o 
  -2 -16   7     1858.13     1751.29     46.37 o 
  -1 -16   7       71.11       51.69     17.29 o 
   0 -16   7     1579.63     1596.69     43.10 o 
   1 -16   7      115.26      155.85     19.65 o 
   2 -16   7       20.50       37.75     13.23 o 
   3 -16   7     1188.01     1173.35     56.95 o 
   4 -16   7        1.43       29.13     26.35 o 
   5 -16   7       84.79       71.55     13.54 o 
   6 -16   7      190.40      179.41     15.89 o 
   7 -16   7      494.24      483.63     38.04 o 
   8 -16   7       59.71       48.10     62.92 o 
  -7 -15   7      905.15      807.34     61.76 o 
  -6 -15   7       58.11       47.78     16.93 o 
  -5 -15   7      237.34      234.76     19.85 o 
  -4 -15   7     2268.95     2166.48     72.35 o 
  -3 -15   7       60.46       53.38     10.08 o 
  -2 -15   7     1093.56      995.87     29.87 o 
  -1 -15   7      626.60      659.20     25.83 o 
   0 -15   7      176.12      176.56     12.14 o 
   1 -15   7     1910.77     1870.23     46.86 o 
   2 -15   7      387.75      398.59     46.35 o 
   3 -15   7       24.74       22.42     12.27 o 
   4 -15   7      774.29      709.81     43.92 o 
   5 -15   7      691.80      718.30     39.88 o 
   6 -15   7        5.20        6.11     12.18 o 
   7 -15   7      150.43      147.32     19.35 o 
   8 -15   7      488.65      405.62     69.27 o 
  -8 -14   7        7.51        4.42     26.72 o 
  -7 -14   7      490.11      433.51     31.60 o 
  -6 -14   7      221.48      191.62     18.96 o 
  -5 -14   7       42.37       26.32     14.49 o 
  -4 -14   7     1007.91     1029.94     39.62 o 
  -3 -14   7      412.42      389.31     17.33 o 
  -2 -14   7      246.84      310.74     14.05 o 
  -1 -14   7     3272.81     2974.45     81.78 o 
   0 -14   7      127.87      163.20     14.07 o 
   1 -14   7      650.60      606.83     33.87 o 
   2 -14   7     2006.08     1964.17     52.96 o 
   3 -14   7      615.92      665.77     27.80 o 
   4 -14   7      266.25      267.45     26.29 o 
   5 -14   7        4.56       12.83     12.55 o 
   6 -14   7      767.73      767.70     31.48 o 
   7 -14   7        3.00       14.76     15.78 o 
   8 -14   7       54.78      -24.98     56.24 o 
  -9 -13   7      171.18      160.48     32.71 o 
  -8 -13   7      278.08      282.58     27.12 o 
  -7 -13   7       17.60       18.99     18.50 o 
  -6 -13   7     1091.28      998.95     39.99 o 
  -5 -13   7      714.80      682.68     30.78 o 
  -4 -13   7      200.72      183.07     15.92 o 
  -3 -13   7     2660.93     2412.46     77.90 o 
  -2 -13   7       38.23       52.75      9.43 o 
  -1 -13   7       22.91       39.99      7.76 o 
   0 -13   7      981.69      982.10     39.40 o 
   1 -13   7        1.05        3.18      8.49 o 
   2 -13   7      162.79      175.93     11.79 o 
   3 -13   7       17.13       11.75     10.11 o 
   4 -13   7       52.24       52.02     11.10 o 
   5 -13   7      167.31      150.12     14.50 o 
   6 -13   7        5.61        6.26     12.70 o 
   7 -13   7      498.37      463.29     31.91 o 
   8 -13   7       14.03       24.93     56.40 o 
   9 -13   7      510.65      478.24     73.74 o 
  -9 -12   7       39.65       44.58     27.66 o 
  -8 -12   7      526.35      525.72     35.71 o 
  -7 -12   7      303.83      271.59     52.81 o 
  -6 -12   7      200.02      138.35     15.96 o 
  -5 -12   7     2946.62     2699.87     86.79 o 
  -4 -12   7      637.10      563.13     26.21 o 
  -3 -12   7      371.52      330.00     18.25 o 
  -2 -12   7     4204.31     3707.24     98.50 o 
  -1 -12   7      211.82      198.01     10.52 o 
   0 -12   7      201.28      190.13     10.99 o 
   1 -12   7     1543.75     1397.46     38.78 o 
   2 -12   7      576.27      529.86     23.04 o 
   3 -12   7      221.21      200.25     11.63 o 
   4 -12   7      282.75      284.68     15.24 o 
   5 -12   7      208.39      205.59     15.04 o 
   6 -12   7      104.95       91.57     13.44 o 
   7 -12   7      142.70      151.24     17.82 o 
   8 -12   7      838.33      816.64     49.26 o 
   9 -12   7       16.34       -5.79     52.65 o 
  -9 -11   7      262.62      266.06     26.64 o 
  -8 -11   7       96.76       83.52     16.91 o 
  -7 -11   7     1451.97     1356.27     61.31 o 
  -6 -11   7      934.19      816.59     33.62 o 
  -5 -11   7     1588.47     1433.45     49.58 o 
  -4 -11   7     2141.75     1923.93     63.11 o 
  -3 -11   7      137.28      127.06     12.10 o 
  -2 -11   7      827.37      740.16     24.52 o 
  -1 -11   7     2817.93     2682.38     66.96 o 
   0 -11   7        5.93       11.03      6.93 o 
   1 -11   7      963.51      861.04     26.11 o 
   2 -11   7     1437.55     1282.80     34.24 o 
   3 -11   7     1216.22     1155.77     32.37 o 
   4 -11   7      360.97      355.71     16.46 o 
   5 -11   7       79.92       75.16     11.27 o 
   6 -11   7      596.63      554.52     23.72 o 
   7 -11   7        0.99       -7.71     24.15 o 
   8 -11   7      753.19      651.40     33.26 o 
   9 -11   7      455.80      448.02     69.00 o 
 -10 -10   7       55.32       54.26     27.85 o 
  -9 -10   7     1227.23     1224.57     47.61 o 
  -8 -10   7      492.67      425.82     24.33 o 
  -7 -10   7       41.01       31.84     15.85 o 
  -6 -10   7     6440.62     5966.63    182.88 o 
  -5 -10   7       72.65       53.62     11.20 o 
  -4 -10   7     1254.49     1114.24     39.38 o 
  -3 -10   7     2836.87     2573.00     74.22 o 
  -2 -10   7       10.89        5.02      4.91 o 
  -1 -10   7     2767.76     2574.81     64.13 o 
   0 -10   7      340.08      403.86     16.33 o 
   1 -10   7     1742.32     1665.17     38.71 o 
   2 -10   7     1026.78     1002.76     25.02 o 
   3 -10   7     1590.46     1440.98     34.76 o 
   4 -10   7      893.17      892.81     30.65 o 
   5 -10   7       26.41       27.76      9.22 o 
   6 -10   7     1859.09     1817.76     53.73 o 
   7 -10   7      538.68      498.05     27.17 o 
   8 -10   7      262.68      269.86     21.83 o 
   9 -10   7     1315.49     1125.27    130.70 o 
  10 -10   7       58.48       64.09     57.30 o 
 -10  -9   7       10.33      -21.79     19.76 o 
  -9  -9   7      159.17      165.46     18.57 o 
  -8  -9   7     2536.79     2460.30     80.76 o 
  -7  -9   7       91.79      100.38     16.68 o 
  -6  -9   7      465.38      432.69     26.88 o 
  -5  -9   7      777.32      709.68     28.41 o 
  -4  -9   7       17.10        6.51      9.29 o 
  -3  -9   7     4107.03     3836.85     87.96 o 
  -2  -9   7      931.95      892.11     24.01 o 
  -1  -9   7      968.86      909.46     28.65 o 
   0  -9   7     6164.66     5833.90    113.33 o 
   1  -9   7      775.46      767.67     18.32 o 
   2  -9   7     1145.94     1048.13     21.86 o 
   3  -9   7     2181.54     1969.11     40.90 o 
   4  -9   7     5737.67     5322.68    103.13 o 
   5  -9   7      429.03      396.82     16.31 o 
   6  -9   7      127.53      118.54     11.66 o 
   7  -9   7     3594.38     3312.75     94.96 o 
   8  -9   7      215.34      236.22     18.13 o 
   9  -9   7       69.93       70.85     25.37 o 
  10  -9   7      566.70      521.29     77.69 o 
 -11  -8   7      185.46      145.22     31.55 o 
 -10  -8   7     1235.00     1187.58     57.63 o 
  -9  -8   7        0.04        8.07     14.72 o 
  -8  -8   7      582.76      604.57     29.22 o 
  -7  -8   7     3017.83     2976.66     94.85 o 
  -6  -8   7     1421.95     1335.98     57.53 o 
  -5  -8   7     4783.25     4543.21    139.28 o 
  -4  -8   7     2868.79     2786.31     82.42 o 
  -3  -8   7      108.66      128.31      6.65 o 
  -2  -8   7     1307.91     1162.22     30.94 o 
  -1  -8   7       50.05       47.95      5.04 o 
   0  -8   7      512.99      565.93     14.24 o 
   1  -8   7     2208.23     2043.86     39.00 o 
   2  -8   7       42.39       32.38      4.74 o 
   3  -8   7        1.17       -2.17      7.96 o 
   4  -8   7       18.52       18.43      5.82 o 
   5  -8   7     3234.54     2901.40     73.47 o 
   6  -8   7       48.95       30.49      9.53 o 
   7  -8   7       51.82       59.18     14.28 o 
   8  -8   7     1525.30     1520.45     50.36 o 
   9  -8   7      325.98      323.03     32.14 o 
  10  -8   7      212.88      224.70     60.67 o 
 -11  -7   7        1.62        0.43     20.74 o 
 -10  -7   7       60.63       52.94     16.35 o 
  -9  -7   7      571.40      620.64     50.73 o 
  -8  -7   7      232.82      234.00     17.40 o 
  -7  -7   7     2355.92     2261.32     73.40 o 
  -6  -7   7      816.81      850.31     41.00 o 
  -5  -7   7      153.29      172.86     12.53 o 
  -4  -7   7     4716.16     4539.62    115.95 o 
  -3  -7   7      764.44      707.35     18.23 o 
  -2  -7   7      149.45      182.26      7.92 o 
  -1  -7   7     3847.30     3537.91     75.70 o 
   0  -7   7     2949.33     2894.62     57.30 o 
   1  -7   7       22.43       23.64      4.66 o 
   2  -7   7      248.01      255.11      9.72 o 
   3  -7   7     2685.35     2434.73     65.20 o 
   4  -7   7       48.24       48.80      7.56 o 
   5  -7   7       73.68       65.90     10.78 o 
   6  -7   7      861.60      857.74     31.15 o 
   7  -7   7      235.58      247.84     16.66 o 
   8  -7   7      825.26      795.73     31.85 o 
   9  -7   7      621.19      575.99     33.62 o 
  10  -7   7       84.06       76.46     54.09 o 
 -11  -6   7      569.60      668.34     44.18 o 
 -10  -6   7       85.73       69.96     15.97 o 
  -9  -6   7     2214.44     2475.47     80.87 o 
  -8  -6   7      115.92      168.13     27.13 o 
  -7  -6   7       69.28       80.68     11.50 o 
  -6  -6   7     3213.39     3374.19    131.63 o 
  -5  -6   7        2.20        2.79      5.65 o 
  -4  -6   7      134.60      188.02     19.53 o 
  -3  -6   7     2476.75     2395.67     59.34 o 
  -2  -6   7     3983.50     4017.77     77.06 o 
  -1  -6   7      212.97      221.44      6.27 o 
   0  -6   7       18.22       13.28      2.73 o 
   1  -6   7      397.66      305.15      8.72 o 
   2  -6   7      313.74      272.42      8.20 o 
   3  -6   7      341.18      340.07     10.68 o 
   4  -6   7     2135.01     1901.52     42.48 o 
   5  -6   7      301.57      260.69     14.70 o 
   6  -6   7     2091.13     1905.91     57.15 o 
   7  -6   7      548.79      508.73     30.48 o 
   8  -6   7       23.47       34.52     19.00 o 
   9  -6   7     2066.53     1905.97     71.90 o 
  10  -6   7      189.97      118.49     56.66 o 
 -11  -5   7     1451.10     1664.75     73.28 o 
 -10  -5   7      328.48      375.59     24.63 o 
  -9  -5   7      232.71      268.97     18.25 o 
  -8  -5   7     3871.06     5259.82    369.83 o 
  -7  -5   7      488.31      651.89     45.88 o 
  -6  -5   7     1082.15     1267.65    114.47 o 
  -5  -5   7     2816.40     3071.03    113.56 o 
  -4  -5   7     1224.04     1286.18     40.60 o 
  -3  -5   7     6249.75     7064.51    240.58 o 
  -2  -5   7     1004.52      883.31     18.95 o 
  -1  -5   7     4635.90     4656.89     94.33 o 
   0  -5   7        5.84        7.57      3.29 o 
   1  -5   7     2537.31     2568.51     46.85 o 
   2  -5   7     2142.74     1999.65     37.95 o 
   3  -5   7      248.34      255.05      8.29 o 
   4  -5   7     2130.39     1989.30     37.56 o 
   5  -5   7     1584.73     1436.34     39.29 o 
   6  -5   7      188.81      153.12     12.94 o 
   7  -5   7      788.35      759.55     34.60 o 
   8  -5   7      332.61      323.32     23.43 o 
   9  -5   7      146.18      110.74     20.35 o 
  10  -5   7      495.55      518.38     60.78 o 
 -11  -4   7       20.11       29.49     24.16 o 
 -10  -4   7     2993.72     4245.30    132.12 o 
  -9  -4   7        5.37        4.48     13.61 o 
  -8  -4   7      331.17      545.47     24.41 o 
  -7  -4   7     3262.60     5231.29    159.40 o 
  -6  -4   7      138.21      177.36     12.08 o 
  -5  -4   7      769.39      875.53     36.56 o 
  -4  -4   7     3517.90     3723.34    178.32 o 
  -3  -4   7      621.93      661.60     25.66 o 
  -2  -4   7      988.69      951.46     19.94 o 
  -1  -4   7      806.23      830.56     20.06 o 
   0  -4   7     3350.70     3376.97     60.51 o 
   1  -4   7        6.07       10.29      5.01 o 
   2  -4   7      229.94      187.34      5.83 o 
   3  -4   7     4077.49     3842.48     68.80 o 
   4  -4   7       22.62        7.67      7.15 o 
   5  -4   7     2964.49     2768.45     61.63 o 
   6  -4   7     1380.41     1261.06     40.86 o 
   7  -4   7       53.35       30.45     11.82 o 
   8  -4   7     1892.13     1671.19     53.54 o 
   9  -4   7      393.12      373.64     29.96 o 
  10  -4   7        5.86      -41.75     26.54 o 
 -12  -3   7     1227.60     1442.96     90.22 o 
 -11  -3   7       53.09       68.69     24.84 o 
 -10  -3   7      381.86      542.76     31.64 o 
  -9  -3   7     2245.27     3567.90    111.93 o 
  -8  -3   7      459.53      684.10     28.04 o 
  -7  -3   7     1776.20     3155.79    120.93 o 
  -6  -3   7     2627.66     4277.85    160.09 o 
  -5  -3   7      278.42      409.32     49.73 o 
  -4  -3   7      864.10      987.58     51.08 o 
  -3  -3   7      126.09      139.32     14.29 o 
  -2  -3   7      665.35      897.59     21.21 o 
  -1  -3   7     1024.72     1052.84     24.60 o 
   0  -3   7      702.58      707.51     14.44 o 
   1  -3   7     5490.97     5359.11     90.90 o 
   2  -3   7        4.25       14.51      3.29 o 
   3  -3   7     5114.73     5023.40     83.51 o 
   4  -3   7     2113.24     1973.74     37.42 o 
   5  -3   7     1285.12     1190.67     29.70 o 
   6  -3   7     5194.74     4654.55    110.66 o 
   7  -3   7       12.04       20.45     11.67 o 
   8  -3   7       25.76       17.65     14.93 o 
   9  -3   7      371.18      355.71     26.11 o 
  10  -3   7       61.84       41.16     28.84 o 
 -12  -2   7        8.47        0.88     27.82 o 
 -11  -2   7      994.03     1502.67     92.29 o 
 -10  -2   7       97.53      175.77     20.03 o 
  -9  -2   7      605.79     1006.01     37.65 o 
  -8  -2   7     1933.75     3042.51     94.96 o 
  -7  -2   7       35.06       34.08      5.98 o 
  -6  -2   7     4004.42     6754.79    249.42 o 
  -5  -2   7      755.37     1235.37     99.43 o 
  -4  -2   7      223.12      183.46     12.55 o 
  -3  -2   7    12478.87    13945.46    583.13 o 
  -2  -2   7      837.67      790.14     19.60 o 
  -1  -2   7       31.66       20.35      2.37 o 
   0  -2   7     1608.26     1616.76     28.10 o 
   1  -2   7    10053.03     9999.63    167.91 o 
   2  -2   7     1265.21     1219.25     22.68 o 
   3  -2   7       54.65       55.15      4.58 o 
   4  -2   7     3500.98     3289.59     59.86 o 
   5  -2   7      369.66      314.72     12.35 o 
   6  -2   7     1026.24      920.09     27.40 o 
   7  -2   7     2447.92     2234.22     66.91 o 
   8  -2   7        0.20        4.25     13.07 o 
   9  -2   7     1301.25     1261.41     52.94 o 
  10  -2   7      196.71      191.60     32.98 o 
 -12  -1   7      198.87      213.55     33.94 o 
 -11  -1   7      952.07     1348.62     83.72 o 
 -10  -1   7     2114.09     3375.08    160.74 o 
  -9  -1   7      180.44      330.35     57.76 o 
  -8  -1   7     1910.21     3114.70     97.36 o 
  -7  -1   7     2218.93     3931.32    101.57 o 
  -6  -1   7        1.02       -5.46      7.58 o 
  -5  -1   7     3341.32     5072.77    358.03 o 
  -4  -1   7      133.50      220.76     19.70 o 
  -3  -1   7     3403.90     3983.48     97.90 o 
  -2  -1   7     2184.88     2241.86     42.46 o 
  -1  -1   7    13028.09    13705.23    266.06 o 
   0  -1   7       12.10       15.58      2.30 o 
   1  -1   7        0.29        0.28      2.90 o 
   2  -1   7     8361.65     8262.04    135.28 o 
   3  -1   7       22.66       22.22      4.07 o 
   4  -1   7      930.66      875.03     20.68 o 
   5  -1   7     6988.56     6499.62    138.81 o 
   6  -1   7      168.32      155.35     11.72 o 
   7  -1   7     1368.03     1219.27     35.60 o 
   8  -1   7      620.51      588.76     26.98 o 
   9  -1   7       26.76       14.27     26.67 o 
 -12   0   7      585.80      914.80     67.63 o 
 -11   0   7       17.06       40.79     19.11 o 
 -10   0   7     1710.87     2784.77    183.06 o 
  -9   0   7      794.05     1242.22    128.78 o 
  -8   0   7        8.29       -1.17      9.43 o 
  -7   0   7     2837.58     4614.33    118.97 o 
  -6   0   7       10.54       20.61      5.29 o 
  -5   0   7      123.27      149.83     10.51 o 
  -4   0   7      524.86      494.20     14.92 o 
  -3   0   7     2395.98     2555.77     56.51 o 
  -2   0   7      260.99      292.96     11.87 o 
  -1   0   7       37.85       43.11      3.47 o 
   0   0   7     1158.95      973.16     21.14 o 
   1   0   7        6.80        6.01      3.07 o 
   2   0   7      798.81      742.95     15.04 o 
   3   0   7     4622.01     4532.67     75.68 o 
   4   0   7       28.34       25.90      6.78 o 
   5   0   7       91.26      103.91      9.21 o 
   6   0   7     1947.44     1921.63     49.84 o 
   7   0   7        0.42        5.60     11.05 o 
   8   0   7      769.43      703.13     35.26 o 
   9   0   7      142.24      133.49     20.76 o 
 -12   1   7     1073.44     1440.40    195.69 o 
 -11   1   7      183.75      254.10     37.56 o 
 -10   1   7        2.76       18.98     23.84 o 
  -9   1   7     1556.61     2334.69    128.59 o 
  -8   1   7       51.21       60.17     10.41 o 
  -7   1   7       25.94       28.16     14.95 o 
  -6   1   7     3207.74     4687.90    192.97 o 
  -5   1   7       61.10       62.12      5.75 o 
  -4   1   7     1392.68     1487.74     37.39 o 
  -3   1   7      764.48      690.38     17.22 o 
  -2   1   7     6318.15     6487.28    183.19 o 
  -1   1   7       94.41       89.05      5.22 o 
   0   1   7      101.16       99.77      6.08 o 
   1   1   7     3605.73     3437.47     59.40 o 
   2   1   7       59.24       73.23      4.82 o 
   3   1   7     2917.82     2852.60     48.93 o 
   4   1   7       29.63       22.25      8.18 o 
   5   1   7      761.50      658.25     20.03 o 
   6   1   7     1313.26     1276.34     36.36 o 
   7   1   7      628.43      560.33     22.51 o 
   8   1   7       22.60       36.32     14.92 o 
   9   1   7      470.68      416.76     28.09 o 
 -12   2   7        0.57        5.47     28.55 o 
 -11   2   7      949.40     1356.49     84.21 o 
 -10   2   7       13.08       12.61     25.60 o 
  -9   2   7      485.22      685.93     37.90 o 
  -8   2   7      932.07     1199.28     49.84 o 
  -7   2   7     3696.84     4261.72    257.58 o 
  -6   2   7      628.47      702.22     46.43 o 
  -5   2   7      236.96      277.11     10.54 o 
  -4   2   7     3065.22     3155.45     64.21 o 
  -3   2   7      326.79      326.38     11.99 o 
  -2   2   7      249.33      227.64      9.52 o 
  -1   2   7     4840.67     4772.89     94.38 o 
   0   2   7      163.20      193.40      6.20 o 
   1   2   7     2616.82     2421.74     41.53 o 
   2   2   7     2724.55     2564.98     44.26 o 
   3   2   7        1.67        5.65      4.72 o 
   4   2   7     3142.18     3108.00     68.97 o 
   5   2   7      191.25      185.33     12.20 o 
   6   2   7        9.81       18.27     10.75 o 
   7   2   7     1741.50     1541.07     43.52 o 
   8   2   7      175.75      155.74     24.94 o 
   9   2   7       11.98       78.81     62.25 o 
 -12   3   7        1.46      -13.29     28.51 o 
 -11   3   7       69.36       82.48     21.36 o 
 -10   3   7     1333.79     1461.60     59.54 o 
  -9   3   7     1312.68     1432.98     90.80 o 
  -8   3   7      138.14      151.20     15.23 o 
  -7   3   7      298.81      316.70     17.90 o 
  -6   3   7     2643.15     2812.20    128.19 o 
  -5   3   7     3668.82     3771.60     99.17 o 
  -4   3   7      376.26      408.11     13.33 o 
  -3   3   7     2858.69     2750.76     64.37 o 
  -2   3   7     1363.95     1269.42     28.76 o 
  -1   3   7     1830.33     1739.82     36.22 o 
   0   3   7     1803.37     1802.81     35.33 o 
   1   3   7      228.87      231.08      9.41 o 
   2   3   7     4853.03     4860.01     81.74 o 
   3   3   7      366.86      328.50     10.82 o 
   4   3   7      935.31      875.60     24.97 o 
   5   3   7     1391.99     1287.64     36.57 o 
   6   3   7       21.77       18.24     11.19 o 
   7   3   7      186.96      192.79     15.70 o 
   8   3   7      360.84      355.16     27.54 o 
   9   3   7       71.77       66.26     65.88 o 
 -12   4   7      836.83      675.36    124.27 o 
 -11   4   7       10.58       20.43     20.64 o 
 -10   4   7      179.61      234.27     38.55 o 
  -9   4   7     1732.94     1755.89     67.73 o 
  -8   4   7      142.31      175.52     13.72 o 
  -7   4   7     1778.70     1827.56     54.81 o 
  -6   4   7      130.70      143.34     11.83 o 
  -5   4   7       14.67       18.73      6.65 o 
  -4   4   7      192.14      196.34     11.49 o 
  -3   4   7     1379.91     1279.66     29.27 o 
  -2   4   7      996.28      882.04     22.22 o 
  -1   4   7       11.85       16.09      3.83 o 
   0   4   7     6011.34     5915.75    115.44 o 
   1   4   7      180.82      201.58     10.19 o 
   2   4   7       11.71        0.44      5.45 o 
   3   4   7     3100.23     3084.38     60.70 o 
   4   4   7      382.96      341.10     14.14 o 
   5   4   7      233.81      215.50     14.07 o 
   6   4   7      437.80      390.15     20.56 o 
   7   4   7      266.38      262.44     24.10 o 
   8   4   7      169.10      196.82     32.79 o 
 -11   5   7      569.93      572.34     72.33 o 
 -10   5   7       38.60       62.04     19.65 o 
  -9   5   7     1720.57     1734.82     54.17 o 
  -8   5   7      818.61      744.27     30.38 o 
  -7   5   7      344.23      322.84     16.81 o 
  -6   5   7      380.98      374.16     18.05 o 
  -5   5   7      285.29      255.44     16.85 o 
  -4   5   7      354.28      335.29     13.34 o 
  -3   5   7      323.79      288.86     10.59 o 
  -2   5   7     1525.30     1546.84     39.61 o 
  -1   5   7      338.66      359.07     12.66 o 
   0   5   7      453.79      468.02     13.21 o 
   1   5   7     2619.60     2662.78     84.54 o 
   2   5   7     1161.65     1120.74     25.53 o 
   3   5   7      881.22      817.98     26.32 o 
   4   5   7     2874.45     2858.12     71.61 o 
   5   5   7        0.95       18.49     16.65 o 
   6   5   7      669.22      720.05     46.99 o 
   7   5   7      299.88      350.91     36.75 o 
   8   5   7        2.66       -0.14     30.37 o 
 -11   6   7      544.48      471.99     32.31 o 
 -10   6   7       91.47       89.13     20.80 o 
  -9   6   7       29.25       32.97     13.32 o 
  -8   6   7      205.21      198.02     13.29 o 
  -7   6   7       21.24        5.06      8.77 o 
  -6   6   7      383.00      361.58     18.76 o 
  -5   6   7       52.75       45.58      8.25 o 
  -4   6   7     2577.71     2402.63     56.05 o 
  -3   6   7      738.46      682.91     21.14 o 
  -2   6   7     2343.99     2288.38     51.79 o 
  -1   6   7     8331.92     8177.59    173.14 o 
   0   6   7        2.62       33.74     15.69 o 
   1   6   7      568.24      564.34     17.77 o 
   2   6   7     2112.44     2204.94     52.77 o 
   3   6   7      179.97      164.87     46.04 o 
   4   6   7     1387.76     1351.81     66.74 o 
   5   6   7      319.28      350.29     32.78 o 
   6   6   7        1.42      111.95     63.22 o 
   7   6   7      286.07      249.07     99.93 o 
 -11   7   7       63.00       99.74     34.81 o 
 -10   7   7      610.94      604.93     83.85 o 
  -9   7   7       14.90        0.59     11.74 o 
  -8   7   7      460.39      441.17     42.82 o 
  -7   7   7      762.27      726.06     23.81 o 
  -6   7   7      644.09      598.18     35.03 o 
  -5   7   7      471.29      434.23     18.82 o 
  -4   7   7      132.06      132.57     11.75 o 
  -3   7   7     3723.38     3612.99     78.84 o 
  -2   7   7      391.43      398.19     14.62 o 
  -1   7   7       22.02       20.05      9.86 o 
   0   7   7     2233.11     2099.98     48.87 o 
   1   7   7      160.86      209.96     14.15 o 
   2   7   7     1168.54     1214.29     37.82 o 
   3   7   7     1039.93     1118.05    140.30 o 
   4   7   7        5.42       67.76     24.98 o 
   5   7   7      345.85      393.97     35.63 o 
   6   7   7       27.87       75.34     28.60 o 
   7   7   7       14.27       75.88     30.09 o 
 -11   8   7       26.37       12.69     34.77 o 
 -10   8   7        0.41       -3.66     33.25 o 
  -9   8   7       68.84       77.14     15.78 o 
  -8   8   7      742.48      763.17     32.01 o 
  -7   8   7        3.16       -3.30      9.52 o 
  -6   8   7        3.89       -5.60     11.81 o 
  -5   8   7     2064.54     1948.47     57.38 o 
  -4   8   7       11.05       -1.33     10.92 o 
  -3   8   7     1081.11     1040.67     31.67 o 
  -2   8   7      489.90      500.67     19.99 o 
  -1   8   7        2.34      -16.30      9.14 o 
   0   8   7      940.76      935.26     27.02 o 
   1   8   7     1969.27     1969.23     55.51 o 
   2   8   7      103.94      138.30     33.59 o 
   3   8   7     1199.02     1238.08     76.59 o 
   4   8   7        8.79       49.06     45.16 o 
   5   8   7       15.20      145.57     30.23 o 
   6   8   7      203.41      201.30     52.11 o 
 -10   9   7      115.99       67.07     36.66 o 
  -9   9   7        3.27       -5.21     20.87 o 
  -8   9   7       83.42       80.62     15.02 o 
  -7   9   7      847.34      746.94     29.41 o 
  -6   9   7       29.12       32.69     13.26 o 
  -5   9   7      130.62      128.79     14.43 o 
  -4   9   7      787.88      770.69     30.12 o 
  -3   9   7       66.38       65.02     11.40 o 
  -2   9   7      892.69      895.30     29.63 o 
  -1   9   7     1672.43     1725.15     42.81 o 
   0   9   7      106.42      125.01     14.36 o 
   1   9   7     1844.28     1822.63     55.73 o 
   2   9   7       55.14       85.53     14.60 o 
   3   9   7        5.61       68.92     21.27 o 
   4   9   7      514.25      494.87     38.92 o 
   5   9   7        1.47       82.06     30.01 o 
   6   9   7       39.28       41.63     69.50 o 
 -10  10   7       79.98       81.33     41.06 o 
  -9  10   7      874.54      884.31     49.85 o 
  -8  10   7      606.50      600.85     30.89 o 
  -7  10   7       96.41      111.27     16.18 o 
  -6  10   7     1201.68     1229.18     52.34 o 
  -5  10   7      152.07      141.15     16.20 o 
  -4  10   7      695.98      670.21     48.97 o 
  -3  10   7      458.29      413.20     19.35 o 
  -2  10   7       21.73       31.63     12.57 o 
  -1  10   7     1279.44     1269.17     42.05 o 
   0  10   7      527.86      541.06     24.65 o 
   1  10   7       16.07       42.37     14.31 o 
   2  10   7     1141.16     1067.80     64.85 o 
   3  10   7        2.43       48.46     22.21 o 
   4  10   7       63.67       53.45     44.58 o 
   5  10   7      519.43      603.45     45.67 o 
  -9  11   7       12.68        1.12     18.54 o 
  -8  11   7       23.58       46.24     16.55 o 
  -7  11   7        2.02       13.05     16.97 o 
  -6  11   7     1605.97     1596.36     80.06 o 
  -5  11   7      192.91      182.07     24.91 o 
  -4  11   7       44.63       59.77     15.17 o 
  -3  11   7     2907.59     2866.21     74.11 o 
  -2  11   7       61.45       83.78     15.12 o 
  -1  11   7      471.26      433.92     22.67 o 
   0  11   7      316.10      307.22     20.35 o 
   1  11   7       61.71       95.26     16.28 o 
   2  11   7      407.06      426.09     45.37 o 
   3  11   7      323.66      394.18     46.66 o 
   4  11   7      118.00      303.78     39.38 o 
  -8  12   7       17.19       18.16     19.94 o 
  -7  12   7      287.83      286.80     22.02 o 
  -6  12   7       13.07       10.44     17.02 o 
  -5  12   7      543.84      541.23     52.57 o 
  -4  12   7      478.88      486.05     49.52 o 
  -3  12   7        1.72      -27.06     16.95 o 
  -2  12   7      972.72     1075.92     38.69 o 
  -1  12   7       24.35       48.84     19.26 o 
   0  12   7       92.76       96.73     17.69 o 
   1  12   7      361.23      392.56     23.81 o 
   2  12   7        1.01        4.75     22.51 o 
   3  12   7       26.77       20.58     29.93 o 
  -8  13   7      103.29       94.18     22.97 o 
  -7  13   7      394.29      408.82     37.54 o 
  -6  13   7        2.81       -6.27     17.08 o 
  -5  13   7       70.99       64.82     25.33 o 
  -4  13   7      713.01      685.44     46.54 o 
  -3  13   7      192.84      223.42     27.23 o 
  -2  13   7       78.89       96.70     17.99 o 
  -1  13   7      510.54      518.50     26.68 o 
   0  13   7      366.10      407.72     25.58 o 
   1  13   7        9.02      -33.23     16.61 o 
   2  13   7      133.70      147.60     28.26 o 
  -6  14   7      163.68      112.78     28.70 o 
  -5  14   7      473.59      445.78     37.56 o 
  -4  14   7       30.10      -14.85     25.10 o 
  -3  14   7      658.40      706.91     31.31 o 
  -2  14   7       16.29       17.32     17.56 o 
  -1  14   7      456.30      461.06     26.52 o 
   0  14   7      354.45      406.31     38.99 o 
   1  14   7       18.76      -13.66     26.73 o 
  -4  15   7       52.17       75.43     28.59 o 
  -3  15   7      288.64      348.45     27.44 o 
  -2  15   7      167.78      204.85     21.60 o 
  -1  15   7       33.45        8.99     19.53 o 
  -2 -20   8       11.61       62.20     26.22 o 
  -1 -20   8       81.39      113.17     30.24 o 
   0 -20   8      191.85      184.91     93.01 o 
   1 -20   8       60.27      124.80     35.46 o 
   2 -20   8       34.35       57.38     24.66 o 
   3 -20   8        0.24       78.38     25.90 o 
   4 -20   8       34.95       73.37     29.44 o 
  -4 -19   8      313.36      286.33     86.02 o 
  -3 -19   8      605.45      703.51     53.33 o 
  -2 -19   8      300.78      402.87     69.97 o 
  -1 -19   8      164.58      181.30     31.11 o 
   0 -19   8      170.46      166.98     54.54 o 
   1 -19   8       81.99      423.78     87.51 o 
   2 -19   8      873.28      977.02     65.61 o 
   3 -19   8      797.70     1195.48    171.74 o 
   4 -19   8      457.63      559.72     90.13 o 
   5 -19   8      214.84      247.62     32.43 o 
  -5 -18   8      210.40      253.79     70.84 o 
  -4 -18   8      181.85      221.34     24.77 o 
  -3 -18   8       28.90       21.33     20.36 o 
  -2 -18   8      439.85      422.23     19.14 o 
  -1 -18   8       11.36       73.73     28.31 o 
   0 -18   8      290.85      298.33     23.28 o 
   1 -18   8       89.44       93.87     16.29 o 
   2 -18   8      122.36      297.44     40.37 o 
   3 -18   8        5.69       17.51     15.55 o 
   4 -18   8      121.22      128.68     27.19 o 
   5 -18   8      551.05      696.07     52.95 o 
   6 -18   8       20.37        4.63     25.26 o 
  -6 -17   8      218.64      213.14     35.30 o 
  -5 -17   8        6.05       -4.02     19.44 o 
  -4 -17   8     1020.21      954.55     37.20 o 
  -3 -17   8       28.16       56.90     22.92 o 
  -2 -17   8        3.47       16.62     10.71 o 
  -1 -17   8      607.77      637.66     38.67 o 
   0 -17   8       61.88       97.34     26.44 o 
   1 -17   8        4.22       -8.12     14.10 o 
   2 -17   8      203.17      374.70     67.79 o 
   3 -17   8      617.85      767.25     96.30 o 
   4 -17   8      570.00      534.06     60.56 o 
   5 -17   8      135.01      156.90     16.30 o 
   6 -17   8      270.26      265.48     69.31 o 
   7 -17   8       18.96        2.76     26.56 o 
  -7 -16   8        4.85      -10.14     27.03 o 
  -6 -16   8      975.08      945.77     50.98 o 
  -5 -16   8       52.18       88.50     27.40 o 
  -4 -16   8      110.56       97.83     16.93 o 
  -3 -16   8      838.82      826.91     30.88 o 
  -2 -16   8        1.19       36.52     12.52 o 
  -1 -16   8       58.91       79.61     11.03 o 
   0 -16   8      501.47      521.96     42.03 o 
   1 -16   8     1218.18     1221.70     56.80 o 
   2 -16   8       30.13       76.36     33.88 o 
   3 -16   8       19.27       63.24     61.14 o 
   4 -16   8     1499.27     1544.77     95.17 o 
   5 -16   8       11.34       28.49     15.11 o 
   6 -16   8      267.30      273.48     20.69 o 
   7 -16   8      980.76      921.18    100.63 o 
  -7 -15   8      423.01      392.76     39.84 o 
  -6 -15   8        1.29      -16.60     16.72 o 
  -5 -15   8      916.99      928.98     60.40 o 
  -4 -15   8      515.90      503.39     32.90 o 
  -3 -15   8      543.06      556.63     32.68 o 
  -2 -15   8      536.95      554.61     25.19 o 
  -1 -15   8      253.44      296.35     27.42 o 
   0 -15   8      131.83      178.56     22.55 o 
   1 -15   8       37.89       69.88     13.41 o 
   2 -15   8      696.91      726.58     25.58 o 
   3 -15   8        6.38       29.73     12.48 o 
   4 -15   8       51.66       84.49     19.54 o 
   5 -15   8     1785.21     1682.62     58.66 o 
   6 -15   8       61.02       55.61     13.13 o 
   7 -15   8      966.78      885.15     94.98 o 
   8 -15   8      716.16      585.25     79.22 o 
  -8 -14   8       86.96       75.71     27.85 o 
  -7 -14   8     2286.65     2020.71     87.14 o 
  -6 -14   8        3.89       13.15     15.13 o 
  -5 -14   8      322.61      324.03     28.24 o 
  -4 -14   8     1788.63     1670.99     53.49 o 
  -3 -14   8     1102.27     1129.68     86.05 o 
  -2 -14   8      355.16      357.58     14.22 o 
  -1 -14   8       29.31       44.88     10.72 o 
   0 -14   8     1986.91     1913.54     51.35 o 
   1 -14   8       12.01       -2.56      9.39 o 
   2 -14   8      240.35      269.57     19.69 o 
   3 -14   8     1884.03     1765.51     55.64 o 
   4 -14   8      164.68      165.68     14.82 o 
   5 -14   8     2544.83     2406.34     72.86 o 
   6 -14   8      938.23      872.09     34.66 o 
   7 -14   8       76.30       57.78     32.57 o 
   8 -14   8      968.37      905.22     98.33 o 
  -9 -13   8      827.22      698.36     57.24 o 
  -8 -13   8       17.67        6.36     19.88 o 
  -7 -13   8      396.65      353.17     41.93 o 
  -6 -13   8      529.86      517.28     27.12 o 
  -5 -13   8      475.42      448.06     23.88 o 
  -4 -13   8       29.67       22.38     11.92 o 
  -3 -13   8      127.58      170.97     21.12 o 
  -2 -13   8      803.71      757.21     27.37 o 
  -1 -13   8      242.12      242.25     11.81 o 
   0 -13   8      383.81      448.84     18.20 o 
   1 -13   8      333.12      339.79     15.14 o 
   2 -13   8       32.53       36.30      9.29 o 
   3 -13   8     3194.27     2950.97     79.62 o 
   4 -13   8      475.88      475.59     24.96 o 
   5 -13   8      188.27      176.76     15.16 o 
   6 -13   8     2554.57     2383.15     71.86 o 
   7 -13   8        5.21      -11.37     24.63 o 
   8 -13   8      385.91      358.87     72.18 o 
   9 -13   8     1052.74      901.14     96.80 o 
  -9 -12   8      140.66       78.71     27.76 o 
  -8 -12   8      731.56      675.48     40.82 o 
  -7 -12   8      100.58       73.13     18.71 o 
  -6 -12   8      388.85      381.59     32.51 o 
  -5 -12   8      355.58      309.96     18.90 o 
  -4 -12   8      758.62      687.15     36.81 o 
  -3 -12   8     2936.22     2553.58     81.77 o 
  -2 -12   8      175.90      176.56     10.91 o 
  -1 -12   8     2288.91     2167.64     55.82 o 
   0 -12   8        3.22        2.55      7.88 o 
   1 -12   8     1025.08      925.15     28.18 o 
   2 -12   8     1803.04     1690.54     45.91 o 
   3 -12   8      227.94      209.79     12.41 o 
   4 -12   8      829.79      816.36     28.69 o 
   5 -12   8      314.09      275.01     18.79 o 
   6 -12   8      117.92      132.85     14.47 o 
   7 -12   8      766.90      723.47     50.02 o 
   8 -12   8       17.08        4.78     28.16 o 
   9 -12   8      120.43       43.93     56.15 o 
 -10 -11   8      753.39      652.38     54.88 o 
  -9 -11   8       21.88       14.66     23.33 o 
  -8 -11   8      382.73      354.26     22.83 o 
  -7 -11   8      282.36      298.19     24.18 o 
  -6 -11   8      101.75       93.92     13.89 o 
  -5 -11   8      231.45      215.55     18.17 o 
  -4 -11   8      165.39      148.34     13.28 o 
  -3 -11   8      239.61      199.52     13.09 o 
  -2 -11   8      337.20      274.00      9.79 o 
  -1 -11   8     2294.43     2274.13     57.75 o 
   0 -11   8      852.30      784.17     24.44 o 
   1 -11   8        0.55       -0.17      7.09 o 
   2 -11   8     2898.83     2554.24     65.22 o 
   3 -11   8       29.28       26.90      8.14 o 
   4 -11   8     1068.52      954.42     31.98 o 
   5 -11   8     1874.65     1661.43     51.81 o 
   6 -11   8       85.40       86.28     13.12 o 
   7 -11   8      172.24      157.67     18.13 o 
   8 -11   8      222.41      193.64     28.19 o 
   9 -11   8      254.11      200.96     61.58 o 
 -10 -10   8      380.70      399.34     39.37 o 
  -9 -10   8      324.46      341.07     31.03 o 
  -8 -10   8       35.80       35.35     15.10 o 
  -7 -10   8      306.02      291.33     22.97 o 
  -6 -10   8      172.37      198.84     15.22 o 
  -5 -10   8      462.60      380.99     30.16 o 
  -4 -10   8      421.20      364.97     18.89 o 
  -3 -10   8     1984.50     1772.43     53.39 o 
  -2 -10   8      538.48      471.39     17.78 o 
  -1 -10   8      376.52      363.71     14.51 o 
   0 -10   8     3413.29     3070.37     67.62 o 
   1 -10   8      949.33      937.90     24.37 o 
   2 -10   8      328.45      335.94     11.94 o 
   3 -10   8     4580.60     4128.15     86.77 o 
   4 -10   8     1337.68     1206.46     32.72 o 
   5 -10   8      236.77      227.63     15.79 o 
   6 -10   8     2132.06     1918.90     58.69 o 
   7 -10   8      122.46      102.44     16.51 o 
   8 -10   8      234.98      228.48     27.26 o 
   9 -10   8      239.74      191.33     62.43 o 
 -10  -9   8        0.13       -8.46     19.38 o 
  -9  -9   8     1852.31     1781.21     62.29 o 
  -8  -9   8      218.18      234.84     18.40 o 
  -7  -9   8      137.78      134.06     17.15 o 
  -6  -9   8     1398.14     1364.63     58.95 o 
  -5  -9   8      242.23      211.55     13.84 o 
  -4  -9   8      741.36      667.49     26.49 o 
  -3  -9   8      140.22      129.29      7.88 o 
  -2  -9   8     1799.27     1607.74     41.89 o 
  -1  -9   8     1683.96     1607.82     36.71 o 
   0  -9   8      825.22      771.08     18.54 o 
   1  -9   8     7109.09     6600.11    128.96 o 
   2  -9   8      195.13      151.94      7.64 o 
   3  -9   8      404.05      372.97     11.20 o 
   4  -9   8     1274.69     1186.43     29.48 o 
   5  -9   8      207.58      185.48     19.03 o 
   6  -9   8      778.74      758.86     28.36 o 
   7  -9   8      995.73      923.38     75.79 o 
   8  -9   8       43.87       27.90     21.68 o 
   9  -9   8      528.03      522.50     74.82 o 
 -11  -8   8     2136.28     2122.66    123.04 o 
 -10  -8   8      445.14      453.96     30.79 o 
  -9  -8   8        6.86        2.50     14.51 o 
  -8  -8   8     1927.09     1869.97     63.25 o 
  -7  -8   8        1.68       -6.68     11.47 o 
  -6  -8   8      314.03      289.33     20.71 o 
  -5  -8   8      444.20      395.43     15.43 o 
  -4  -8   8     1387.60     1385.38     30.76 o 
  -3  -8   8        2.98        7.56      5.43 o 
  -2  -8   8      228.34      259.47      9.06 o 
  -1  -8   8     1421.99     1326.92     30.58 o 
   0  -8   8      641.59      614.24     15.08 o 
   1  -8   8      563.50      518.65     13.72 o 
   2  -8   8     7744.16     7514.12    160.83 o 
   3  -8   8        3.14        3.84      4.51 o 
   4  -8   8     2033.83     1933.74     38.23 o 
   5  -8   8     3881.77     3547.03     88.62 o 
   6  -8   8       83.48       66.26     10.71 o 
   7  -8   8     1590.44     1487.49     48.34 o 
   8  -8   8      108.96      122.82     18.51 o 
   9  -8   8      150.25      176.78     62.02 o 
  10  -8   8       90.34       79.28     56.43 o 
 -11  -7   8      157.86      169.75     23.82 o 
 -10  -7   8     1105.84     1233.75     47.10 o 
  -9  -7   8        9.77       11.60     13.66 o 
  -8  -7   8       83.58       76.26     16.37 o 
  -7  -7   8     2812.60     2831.74     90.05 o 
  -6  -7   8     1218.75     1155.04     50.00 o 
  -5  -7   8       94.83      103.26      6.91 o 
  -4  -7   8       83.42       98.84      8.20 o 
  -3  -7   8     3940.20     3831.99     77.21 o 
  -2  -7   8       80.41      101.47      5.16 o 
  -1  -7   8     1605.07     1456.39     30.20 o 
   0  -7   8     9604.49     9174.92    173.76 o 
   1  -7   8       22.88       31.53      4.12 o 
   2  -7   8     6860.46     6566.42    130.42 o 
   3  -7   8     1475.09     1317.97     28.70 o 
   4  -7   8       73.30       70.36      6.96 o 
   5  -7   8     5460.91     5235.34    175.97 o 
   6  -7   8      407.87      381.33     16.73 o 
   7  -7   8      105.42      110.16     14.27 o 
   8  -7   8     1413.47     1239.08     50.53 o 
   9  -7   8      385.25      392.33     34.11 o 
  10  -7   8      271.27      305.12     64.72 o 
 -11  -6   8      206.15      221.49     23.79 o 
 -10  -6   8       55.44       53.92     15.47 o 
  -9  -6   8     1223.54     1549.59     60.40 o 
  -8  -6   8     1865.80     2056.75    158.79 o 
  -7  -6   8     1513.57     1726.01    120.69 o 
  -6  -6   8      569.83      627.82     35.26 o 
  -5  -6   8      662.75      670.07     35.19 o 
  -4  -6   8      836.48      761.41     42.85 o 
  -3  -6   8     1588.93     1540.17     35.56 o 
  -2  -6   8     3970.61     3923.01     73.76 o 
  -1  -6   8     2164.95     2291.59     39.20 o 
   0  -6   8     8880.43     8663.40    151.95 o 
   1  -6   8     1879.01     1582.39     32.33 o 
   2  -6   8      364.10      375.61     10.21 o 
   3  -6   8    11077.57    10676.66    187.32 o 
   4  -6   8       86.05       61.02      6.91 o 
   5  -6   8        7.51        0.83      8.34 o 
   6  -6   8     4726.53     4300.59    106.59 o 
   7  -6   8       61.99       31.23     12.76 o 
   8  -6   8       58.08       34.88      9.65 o 
   9  -6   8      319.58      347.15     36.30 o 
  10  -6   8       75.57       16.73     58.23 o 
 -11  -5   8      556.57      613.11     48.51 o 
 -10  -5   8       61.49      121.25     26.29 o 
  -9  -5   8      611.18      910.62     35.98 o 
  -8  -5   8      380.44      604.46     47.57 o 
  -7  -5   8     2959.86     3783.93    307.32 o 
  -6  -5   8     1339.75     1778.03    234.03 o 
  -5  -5   8      420.34      446.78     33.16 o 
  -4  -5   8     3076.06     3280.84    113.72 o 
  -3  -5   8     1693.91     1925.43     49.67 o 
  -2  -5   8     2431.11     2327.16     44.16 o 
  -1  -5   8      327.30      270.67      7.27 o 
   0  -5   8      454.26      520.75     12.24 o 
   1  -5   8     5983.66     5646.15    101.29 o 
   2  -5   8      296.91      297.11      8.71 o 
   3  -5   8     1299.94     1230.96     24.69 o 
   4  -5   8     2284.40     2140.63     40.27 o 
   5  -5   8      308.43      288.11     12.13 o 
   6  -5   8      597.57      517.69     24.47 o 
   7  -5   8      265.20      266.34     17.22 o 
   8  -5   8      477.18      466.68     23.73 o 
   9  -5   8      286.69      274.99     30.26 o 
  10  -5   8       11.69      -22.04     57.44 o 
 -11  -4   8      244.92      267.81     30.59 o 
 -10  -4   8      269.74      397.29     23.16 o 
  -9  -4   8       56.92       90.55     13.41 o 
  -8  -4   8      419.29      608.18     26.09 o 
  -7  -4   8      767.44      947.45     83.58 o 
  -6  -4   8      212.80      305.53     22.50 o 
  -5  -4   8      344.47      424.32     89.10 o 
  -4  -4   8      663.40      730.88     40.34 o 
  -3  -4   8     3938.72     4329.87    249.04 o 
  -2  -4   8     1187.45     1280.52     26.47 o 
  -1  -4   8     8973.85     8990.08    187.44 o 
   0  -4   8     2469.29     2394.62     43.62 o 
   1  -4   8      453.81      400.38      9.80 o 
   2  -4   8     2154.01     1865.39     33.22 o 
   3  -4   8      414.77      387.97     10.74 o 
   4  -4   8      555.13      549.04     13.88 o 
   5  -4   8      540.98      533.81     17.09 o 
   6  -4   8      198.38      168.36     15.82 o 
   7  -4   8      521.52      527.52     23.69 o 
   8  -4   8      171.79      157.78     16.28 o 
   9  -4   8      310.51      251.86     38.45 o 
 -12  -3   8      691.17      925.59     65.54 o 
 -11  -3   8       59.96       75.72     19.17 o 
 -10  -3   8      788.63     1238.69     53.67 o 
  -9  -3   8       56.85       89.34     13.06 o 
  -8  -3   8      139.12      246.05     16.72 o 
  -7  -3   8       13.51       21.42      9.99 o 
  -6  -3   8     3048.50     5241.59    195.42 o 
  -5  -3   8     1903.55     2072.24    102.12 o 
  -4  -3   8       97.17      147.25     21.38 o 
  -3  -3   8    19138.59    22376.26    943.84 o 
  -2  -3   8     1171.67     1168.80     24.64 o 
  -1  -3   8      111.59       97.41      6.44 o 
   0  -3   8     6057.28     5670.82    101.19 o 
   1  -3   8      102.50      131.56      4.94 o 
   2  -3   8      690.61      564.61     12.50 o 
   3  -3   8     4615.09     4252.53     71.12 o 
   4  -3   8       88.18       84.55      6.67 o 
   5  -3   8      535.51      528.92     17.09 o 
   6  -3   8      148.56      132.21     12.44 o 
   7  -3   8      368.87      319.25     18.38 o 
   8  -3   8      166.96      151.65     19.54 o 
   9  -3   8       99.57      145.37     26.62 o 
 -11  -2   8        5.01       -3.97     18.03 o 
 -10  -2   8      103.45      198.62     20.20 o 
  -9  -2   8      644.36     1114.47     47.95 o 
  -8  -2   8      390.59      629.22     26.04 o 
  -7  -2   8     2059.00     3354.23    127.66 o 
  -6  -2   8      234.07      363.18     54.78 o 
  -5  -2   8     6200.02     6812.88    418.67 o 
  -4  -2   8      143.13      171.27     14.83 o 
  -3  -2   8     1514.29     1801.71     45.43 o 
  -2  -2   8     4664.48     4539.34    102.45 o 
  -1  -2   8      842.14      908.97     17.91 o 
   0  -2   8      265.70      229.29      6.20 o 
   1  -2   8     5147.31     4957.29     84.22 o 
   2  -2   8      158.95      171.56      9.49 o 
   3  -2   8     3217.49     3057.15     51.81 o 
   4  -2   8      405.47      431.06     12.91 o 
   5  -2   8      250.65      241.65     19.26 o 
   6  -2   8      552.50      515.35     19.71 o 
   7  -2   8        2.67       11.66     10.89 o 
   8  -2   8       32.92       29.49     17.18 o 
   9  -2   8       23.98       26.59     23.35 o 
 -12  -1   8      137.26      198.54     32.76 o 
 -11  -1   8      632.96      968.12     76.96 o 
 -10  -1   8      601.80     1011.55     67.33 o 
  -9  -1   8       12.46       40.54     21.48 o 
  -8  -1   8      351.09      580.11     20.90 o 
  -7  -1   8     1075.48     1487.89    143.95 o 
  -6  -1   8       10.54        7.85      8.03 o 
  -5  -1   8      530.91      642.04     39.56 o 
  -4  -1   8     6236.45     6415.31    156.52 o 
  -3  -1   8      364.63      354.30      9.46 o 
  -2  -1   8     4197.06     4408.49     85.71 o 
  -1  -1   8     5788.67     6054.10    128.75 o 
   0  -1   8       15.24       17.27      3.48 o 
   1  -1   8     2633.80     2511.57     43.91 o 
   2  -1   8     2884.29     2703.12     46.08 o 
   3  -1   8      389.27      368.25      9.88 o 
   4  -1   8      734.46      670.29     19.03 o 
   5  -1   8      751.20      652.63     20.06 o 
   6  -1   8       51.27       45.68     10.58 o 
   7  -1   8      302.57      289.29     16.24 o 
   8  -1   8       15.87       23.76     17.38 o 
   9  -1   8      470.21      458.98     50.48 o 
 -12   0   8       92.18      159.12     30.94 o 
 -11   0   8       79.95      128.12     20.79 o 
 -10   0   8      365.81      633.27     33.79 o 
  -9   0   8      859.61     1351.35     89.39 o 
  -8   0   8       21.37       56.69      9.98 o 
  -7   0   8       41.54       61.92      8.27 o 
  -6   0   8     3371.95     4222.47    121.09 o 
  -5   0   8      152.38      185.63     11.72 o 
  -4   0   8      689.07      602.58     23.43 o 
  -3   0   8       53.63       90.50      5.49 o 
  -2   0   8      998.17     1008.22     24.13 o 
  -1   0   8     3582.59     3644.25     78.64 o 
   0   0   8     2066.65     1969.27     39.83 o 
   1   0   8       83.68       85.50      4.55 o 
   2   0   8     2198.79     2195.59     38.22 o 
   3   0   8        8.23       14.46      4.63 o 
   4   0   8      334.52      303.38     16.39 o 
   5   0   8     1814.06     1632.58     39.57 o 
   6   0   8     1120.73      974.97     30.19 o 
   7   0   8        0.15       11.70     11.49 o 
   8   0   8        4.88        7.33     21.58 o 
   9   0   8      490.22      509.34     78.56 o 
 -12   1   8      248.57      297.46     82.40 o 
 -11   1   8       52.85       46.90     19.83 o 
 -10   1   8        1.89        6.25     16.80 o 
  -9   1   8      115.83      139.91     17.39 o 
  -8   1   8      412.74      554.46     38.66 o 
  -7   1   8     1293.64     1290.84     65.54 o 
  -6   1   8       29.48       32.56      7.64 o 
  -5   1   8     3376.55     3207.75    102.56 o 
  -4   1   8      706.61      722.42     16.70 o 
  -3   1   8     5931.03     5676.42    118.69 o 
  -2   1   8     2437.97     2372.04     56.51 o 
  -1   1   8        2.53        5.19      3.55 o 
   0   1   8    12233.61    12623.22    241.49 o 
   1   1   8      852.86      853.47     17.55 o 
   2   1   8        4.90        1.14      4.26 o 
   3   1   8     3720.20     3471.38     58.92 o 
   4   1   8       34.32       29.38      7.64 o 
   5   1   8       41.35       23.62      8.84 o 
   6   1   8      422.05      421.66     18.23 o 
   7   1   8      820.81      765.68     27.53 o 
   8   1   8       34.74       33.70     29.17 o 
   9   1   8        8.53      -29.29     62.31 o 
 -12   2   8      190.05      232.27     34.53 o 
 -11   2   8      127.89      142.16     22.09 o 
 -10   2   8     1029.41     1184.93     50.25 o 
  -9   2   8      489.94      585.84     32.88 o 
  -8   2   8      218.99      253.37     15.00 o 
  -7   2   8     3533.84     3500.39    123.52 o 
  -6   2   8       10.06        5.33      8.12 o 
  -5   2   8     3736.01     3893.92     88.57 o 
  -4   2   8     4040.31     4028.24    142.49 o 
  -3   2   8       28.55       26.57      4.89 o 
  -2   2   8    11509.33    11464.10    260.61 o 
  -1   2   8     1015.81     1020.43     23.22 o 
   0   2   8     1126.54     1164.26     24.51 o 
   1   2   8     4616.93     4494.16     75.21 o 
   2   2   8      231.67      233.33      7.82 o 
   3   2   8      908.24      869.80     19.49 o 
   4   2   8     1449.36     1443.23     35.78 o 
   5   2   8      954.12      948.03     29.34 o 
   6   2   8      284.87      277.12     15.76 o 
   7   2   8        0.94      -14.52     18.30 o 
   8   2   8      148.64      119.43     34.15 o 
 -12   3   8       44.08       36.85     29.20 o 
 -11   3   8      416.85      440.94     49.74 o 
 -10   3   8        5.11        9.55     17.93 o 
  -9   3   8     1089.39     1234.69     68.75 o 
  -8   3   8        1.70       -4.10     10.26 o 
  -7   3   8     2971.81     3035.47    127.84 o 
  -6   3   8     2575.94     2623.40     74.63 o 
  -5   3   8      125.24      134.58      9.10 o 
  -4   3   8     6582.87     6505.68    147.46 o 
  -3   3   8      398.37      401.79     14.17 o 
  -2   3   8      983.81      993.42     27.34 o 
  -1   3   8     3943.27     3792.52     76.02 o 
   0   3   8        1.59       -5.49      6.68 o 
   1   3   8     1307.59     1302.82     24.85 o 
   2   3   8     1539.42     1494.50     28.37 o 
   3   3   8      131.07      118.54      8.15 o 
   4   3   8       45.04       37.55      8.82 o 
   5   3   8       11.52        7.69     10.42 o 
   6   3   8      416.80      397.60     26.22 o 
   7   3   8       14.44       15.98     56.96 o 
   8   3   8      281.80      269.63     36.99 o 
 -11   4   8       59.40       54.16     21.31 o 
 -10   4   8       24.43       30.29     18.88 o 
  -9   4   8     1801.87     1780.64     54.48 o 
  -8   4   8      131.47      148.92     13.66 o 
  -7   4   8      377.08      364.46     22.99 o 
  -6   4   8     1836.43     1786.58     62.50 o 
  -5   4   8      784.35      705.61     20.80 o 
  -4   4   8      623.69      628.21     18.42 o 
  -3   4   8     4171.33     3999.43     83.39 o 
  -2   4   8        0.45       12.52      5.19 o 
  -1   4   8       34.00       38.64      5.56 o 
   0   4   8      176.15      172.66     10.09 o 
   1   4   8      516.84      504.76     13.24 o 
   2   4   8      794.28      899.72     20.48 o 
   3   4   8       14.34       26.87     11.88 o 
   4   4   8      350.79      364.28     20.02 o 
   5   4   8      426.29      421.78     34.44 o 
   6   4   8      320.89      390.86     35.87 o 
   7   4   8      581.25      583.84     43.83 o 
   8   4   8       45.32       85.28     70.34 o 
 -11   5   8      735.73      694.50     39.84 o 
 -10   5   8       33.20        8.21     18.51 o 
  -9   5   8       14.64       -1.86     12.84 o 
  -8   5   8     3139.46     3005.99     86.69 o 
  -7   5   8      148.86      166.95     14.93 o 
  -6   5   8      894.19      885.65     25.19 o 
  -5   5   8     3825.82     3667.29     88.68 o 
  -4   5   8        2.09        1.58      6.99 o 
  -3   5   8     1804.28     1733.16     38.86 o 
  -2   5   8     2426.59     2296.37     58.22 o 
  -1   5   8       18.64       26.75     14.87 o 
   0   5   8     2211.62     2128.20     49.06 o 
   1   5   8      787.11      791.54     22.59 o 
   2   5   8       89.16       85.67     11.33 o 
   3   5   8      288.28      300.47     21.47 o 
   4   5   8      228.50      284.27     23.01 o 
   5   5   8      166.86      175.67     29.35 o 
   6   5   8      244.68      296.99     35.33 o 
   7   5   8      726.97      680.33     47.80 o 
 -11   6   8        3.62       35.26     31.66 o 
 -10   6   8     1312.25     1229.61     76.01 o 
  -9   6   8       56.50       62.43     14.32 o 
  -8   6   8      222.91      236.02     15.72 o 
  -7   6   8     1218.57     1181.32     31.86 o 
  -6   6   8        5.12        3.96      8.66 o 
  -5   6   8     2428.20     2193.39     60.31 o 
  -4   6   8     1951.35     1710.65     56.47 o 
  -3   6   8      622.77      585.38     27.77 o 
  -2   6   8     1588.89     1553.00     42.50 o 
  -1   6   8      990.21      953.22     26.31 o 
   0   6   8       65.77       74.79      9.77 o 
   1   6   8     1374.44     1353.85     33.89 o 
   2   6   8       17.63       38.59     15.08 o 
   3   6   8      146.75      179.75     22.98 o 
   4   6   8      394.31      428.64     35.29 o 
   5   6   8      210.65      199.28     29.80 o 
   6   6   8        1.68       47.54     29.92 o 
   7   6   8       59.74       75.42     63.65 o 
 -11   7   8       14.90      -11.79     33.45 o 
 -10   7   8       25.25        2.61     31.60 o 
  -9   7   8      655.23      571.21     49.85 o 
  -8   7   8        4.00       -4.37     13.06 o 
  -7   7   8      498.75      493.06     29.45 o 
  -6   7   8      440.91      403.77     40.13 o 
  -5   7   8      115.18      124.23     15.94 o 
  -4   7   8      583.18      522.54     29.05 o 
  -3   7   8      299.91      272.19     14.21 o 
  -2   7   8      722.48      664.57     23.26 o 
  -1   7   8     2737.35     2728.35     61.68 o 
   0   7   8       17.87       20.72      9.64 o 
   1   7   8       21.82       33.85     13.55 o 
   2   7   8       62.59       72.79     12.80 o 
   3   7   8       59.07       68.19     32.27 o 
   4   7   8       71.99       58.20     33.62 o 
   5   7   8        7.04       -2.95     40.89 o 
   6   7   8      453.45      520.75     43.66 o 
 -10   8   8        7.88       12.21     33.41 o 
  -9   8   8      342.60      325.93     37.53 o 
  -8   8   8      697.63      665.84     71.04 o 
  -7   8   8        2.74       17.14     13.15 o 
  -6   8   8     1086.93     1038.49     36.19 o 
  -5   8   8      695.33      671.65     27.09 o 
  -4   8   8       14.28        4.85     12.28 o 
  -3   8   8     1654.07     1563.31     43.97 o 
  -2   8   8       76.50       65.21     11.40 o 
  -1   8   8       17.30       24.44     12.73 o 
   0   8   8      411.66      410.84     20.55 o 
   1   8   8      303.38      302.93     23.76 o 
   2   8   8       19.85       26.15     14.82 o 
   3   8   8      101.58      124.62     22.40 o 
   4   8   8      565.91      630.70     42.63 o 
   5   8   8       34.23       29.59     27.63 o 
   6   8   8       86.57       41.43     41.11 o 
 -10   9   8      354.25      305.53     39.57 o 
  -9   9   8       46.16       15.61     19.29 o 
  -8   9   8     1212.45     1172.36     47.25 o 
  -7   9   8     1840.39     1692.39     60.64 o 
  -6   9   8        0.39        6.17     13.41 o 
  -5   9   8      987.14     1028.83     57.08 o 
  -4   9   8      164.91      174.98     26.00 o 
  -3   9   8        7.79       15.78     11.13 o 
  -2   9   8      359.88      410.65     29.73 o 
  -1   9   8      566.47      546.98     20.16 o 
   0   9   8       12.99       32.25     13.35 o 
   1   9   8      152.65      194.35     22.35 o 
   2   9   8      502.67      540.30     54.24 o 
   3   9   8      184.39      202.18     25.54 o 
   4   9   8      164.53      184.72     31.04 o 
   5   9   8      573.98      750.36     58.72 o 
  -9  10   8      779.91      794.03     91.48 o 
  -8  10   8        5.34        5.56     15.83 o 
  -7  10   8     1458.61     1389.45     46.90 o 
  -6  10   8      106.21      113.20     16.90 o 
  -5  10   8       10.27        6.79     14.36 o 
  -4  10   8     2624.08     2533.15     75.04 o 
  -3  10   8       17.65       29.91     12.82 o 
  -2  10   8      104.34      110.80     13.07 o 
  -1  10   8      876.99      926.35     33.93 o 
   0  10   8      373.82      345.74     20.97 o 
   1  10   8      147.81      125.16     18.87 o 
   2  10   8       33.55       44.45     23.53 o 
   3  10   8      974.80     1076.87     54.71 o 
   4  10   8        9.65       62.95     30.20 o 
  -9  11   8     1259.03     1186.61     58.08 o 
  -8  11   8        4.61      -23.98     16.71 o 
  -7  11   8       58.65       65.62     17.37 o 
  -6  11   8     1119.21     1104.08     71.50 o 
  -5  11   8       13.16       14.28     15.15 o 
  -4  11   8      829.46      838.78     37.18 o 
  -3  11   8      292.35      298.48     21.10 o 
  -2  11   8       52.15       90.19     22.61 o 
  -1  11   8      117.16      107.34     16.84 o 
   0  11   8       68.98       45.53     15.94 o 
   1  11   8       53.91       60.80     16.59 o 
   2  11   8      471.50      478.14     35.76 o 
   3  11   8      199.61      220.91     30.36 o 
   4  11   8        6.75        8.47     30.63 o 
  -8  12   8      290.49      274.87     76.41 o 
  -7  12   8        0.14        0.34     18.03 o 
  -6  12   8      645.81      637.01     75.74 o 
  -5  12   8      411.16      448.20     25.36 o 
  -4  12   8      130.72      134.80     39.21 o 
  -3  12   8      449.03      426.69     28.14 o 
  -2  12   8      240.90      261.28     20.50 o 
  -1  12   8       65.76       93.52     17.57 o 
   0  12   8      284.38      314.61     24.25 o 
   1  12   8      107.32       82.74     18.51 o 
   2  12   8      196.03      225.03     45.39 o 
   3  12   8       69.28      133.87     56.36 o 
  -7  13   8      292.75      312.99     33.64 o 
  -6  13   8       62.18       72.15     23.11 o 
  -5  13   8      709.35      675.30     51.42 o 
  -4  13   8        1.75       -5.59     40.26 o 
  -3  13   8       36.45       -2.34     17.00 o 
  -2  13   8      344.27      363.01     23.78 o 
  -1  13   8        2.27       -9.69     31.69 o 
   0  13   8       98.92      119.74     20.39 o 
   1  13   8        2.20      -35.00     35.89 o 
  -5  14   8      159.35      172.93     30.37 o 
  -4  14   8      307.22      358.62     36.54 o 
  -3  14   8        8.21        4.07     17.65 o 
  -2  14   8       18.60       28.64     20.46 o 
  -1  14   8       24.08        8.57     22.98 o 
  -3 -20   9       46.97       65.50     71.09 o 
  -2 -20   9      439.70      449.26     43.87 o 
  -1 -20   9        1.30       42.62     26.62 o 
   0 -20   9      125.72      269.64    105.75 o 
   1 -20   9      222.65      229.59     54.08 o 
   2 -20   9       13.25       46.58     35.99 o 
   3 -20   9      268.56      399.32     48.52 o 
   4 -20   9      233.59      253.81     64.72 o 
  -4 -19   9      205.63      148.69     46.35 o 
  -3 -19   9      264.24      278.00     28.37 o 
  -2 -19   9      734.45     1316.49    151.20 o 
  -1 -19   9      272.25      287.94     21.78 o 
   0 -19   9        4.94      379.04     87.46 o 
   1 -19   9      951.53     1206.91    214.85 o 
   2 -19   9      291.34      295.73     40.23 o 
   3 -19   9      306.02      500.64    114.00 o 
   4 -19   9      509.98      683.31     59.28 o 
   5 -19   9        2.17       10.72     24.65 o 
  -5 -18   9      104.65      130.89     29.27 o 
  -4 -18   9      509.12      530.17     71.57 o 
  -3 -18   9        6.94        9.69     20.56 o 
  -2 -18   9        2.59       68.18     23.85 o 
  -1 -18   9      902.36      967.87     41.39 o 
   0 -18   9      187.63      163.74     16.40 o 
   1 -18   9      111.41      190.36     58.15 o 
   2 -18   9     1678.61     1711.81     57.07 o 
   3 -18   9       57.09       63.77     17.55 o 
   4 -18   9      598.46      688.68     97.06 o 
   5 -18   9      649.92      706.33     84.93 o 
   6 -18   9        0.51      -47.06     24.11 o 
  -6 -17   9      149.44      114.66     31.10 o 
  -5 -17   9       12.49       22.28     20.82 o 
  -4 -17   9       84.24       97.39     16.99 o 
  -3 -17   9     1268.13     1410.38     98.42 o 
  -2 -17   9       87.87       77.44     11.93 o 
  -1 -17   9       56.51       69.13     47.61 o 
   0 -17   9     1623.99     1743.51     79.10 o 
   1 -17   9       32.90       27.46     12.11 o 
   2 -17   9      749.90      869.99     76.29 o 
   3 -17   9      745.22      777.66     59.89 o 
   4 -17   9       48.42       32.16     18.87 o 
   5 -17   9      484.96      631.65     62.79 o 
   6 -17   9      160.60      206.86     33.46 o 
   7 -17   9       21.41       33.95     44.02 o 
  -7 -16   9        8.92        8.87     26.73 o 
  -6 -16   9      133.43      105.96     33.82 o 
  -5 -16   9     1893.05     1722.84     79.15 o 
  -4 -16   9       53.32       36.96     15.08 o 
  -3 -16   9      299.35      329.68     37.58 o 
  -2 -16   9     1343.31     1319.13     42.79 o 
  -1 -16   9      133.73      131.57     11.86 o 
   0 -16   9      456.74      504.00     54.18 o 
   1 -16   9     2162.46     2226.61     60.13 o 
   2 -16   9      263.95      288.46     18.50 o 
   3 -16   9      916.36      959.30     96.02 o 
   4 -16   9      335.31      351.55     21.27 o 
   5 -16   9        1.58        3.16     15.19 o 
   6 -16   9      728.47      861.72     72.69 o 
   7 -16   9       54.87      103.60     36.03 o 
  -8 -15   9      178.71      160.50     31.68 o 
  -7 -15   9      461.22      414.24     51.28 o 
  -6 -15   9       25.10       12.34     15.76 o 
  -5 -15   9      673.67      741.75     48.89 o 
  -4 -15   9      429.12      420.61     26.46 o 
  -3 -15   9        2.67       -2.31     11.33 o 
  -2 -15   9      331.14      398.33     68.42 o 
  -1 -15   9     1047.31      999.30     29.17 o 
   0 -15   9        1.15       -1.48      9.90 o 
   1 -15   9     2876.81     2784.59     79.88 o 
   2 -15   9      246.87      263.50     23.56 o 
   3 -15   9      283.67      267.67     19.69 o 
   4 -15   9      723.15      795.94     72.05 o 
   5 -15   9       42.83       44.25     16.89 o 
   6 -15   9        0.27       -2.68     16.69 o 
   7 -15   9      182.90      138.22     63.32 o 
   8 -15   9      478.39      550.50     81.91 o 
  -8 -14   9       57.42       63.53     26.86 o 
  -7 -14   9       45.79       60.04     20.93 o 
  -6 -14   9      474.00      438.34     24.44 o 
  -5 -14   9      457.56      443.89     38.95 o 
  -4 -14   9      501.17      484.64     25.45 o 
  -3 -14   9     2269.57     2085.66     69.13 o 
  -2 -14   9       42.51       38.36      8.43 o 
  -1 -14   9     3847.68     3595.84     82.58 o 
   0 -14   9      792.02      805.89     26.58 o 
   1 -14   9      128.42      107.08     11.12 o 
   2 -14   9     1713.17     1612.64     45.42 o 
   3 -14   9        9.19       37.56     11.83 o 
   4 -14   9       65.06       65.53     13.18 o 
   5 -14   9     1165.24     1058.17     41.04 o 
   6 -14   9        4.15        0.44     13.90 o 
   7 -14   9      110.30      128.14     26.91 o 
   8 -14   9       46.87      104.14     63.16 o 
  -9 -13   9       44.84       23.38     26.61 o 
  -8 -13   9      235.03      234.96     25.22 o 
  -7 -13   9      390.79      357.26     27.63 o 
  -6 -13   9      175.71      169.05     17.11 o 
  -5 -13   9      277.05      257.55     18.21 o 
  -4 -13   9       45.85       30.30     12.45 o 
  -3 -13   9     1929.67     1836.62     61.52 o 
  -2 -13   9     1070.04      875.86     33.11 o 
  -1 -13   9        1.91       -0.97      8.12 o 
   0 -13   9     4530.58     4137.28    102.04 o 
   1 -13   9       72.44       73.01      9.67 o 
   2 -13   9      341.08      310.62     14.77 o 
   3 -13   9     4022.12     3743.83     94.15 o 
   4 -13   9      175.76      160.51     14.43 o 
   5 -13   9      238.38      220.07     16.44 o 
   6 -13   9      785.87      763.72     34.41 o 
   7 -13   9      292.97      319.44     31.67 o 
   8 -13   9        2.77      -41.38     55.84 o 
  -9 -12   9      275.02      269.70     33.42 o 
  -8 -12   9      141.16      125.61     21.09 o 
  -7 -12   9      269.97      209.63     49.53 o 
  -6 -12   9      376.81      351.79     20.63 o 
  -5 -12   9      215.10      170.88     15.20 o 
  -4 -12   9     1398.53     1321.50     46.28 o 
  -3 -12   9       10.07       12.68     10.28 o 
  -2 -12   9     1318.12     1280.41     40.76 o 
  -1 -12   9      326.27      303.28     13.15 o 
   0 -12   9      379.87      428.65     16.56 o 
   1 -12   9     2668.37     2567.91     65.61 o 
   2 -12   9     1094.00     1067.94     35.99 o 
   3 -12   9      475.94      465.85     18.44 o 
   4 -12   9      654.31      601.25     24.53 o 
   5 -12   9      772.54      688.97     27.15 o 
   6 -12   9      456.23      419.63     21.13 o 
   7 -12   9       93.22      109.26     17.62 o 
   8 -12   9      179.14       89.84     58.00 o 
   9 -12   9       73.00       65.82     59.97 o 
 -10 -11   9       32.99       42.97     26.83 o 
  -9 -11   9       41.41       53.63     19.95 o 
  -8 -11   9      249.98      243.74     19.91 o 
  -7 -11   9     1685.49     1517.52     66.62 o 
  -6 -11   9      223.26      221.96     16.59 o 
  -5 -11   9      136.73      139.37     13.73 o 
  -4 -11   9     5335.03     4901.35    150.60 o 
  -3 -11   9        7.81        7.43      9.41 o 
  -2 -11   9      645.54      574.52     29.23 o 
  -1 -11   9     4876.15     4441.03    105.38 o 
   0 -11   9       29.44       31.64      6.75 o 
   1 -11   9      974.62      909.33     24.14 o 
   2 -11   9     1988.82     1841.84     43.49 o 
   3 -11   9      802.71      736.66     21.81 o 
   4 -11   9     3397.46     3200.82     85.07 o 
   5 -11   9        3.30       -0.06     10.81 o 
   6 -11   9       17.12       10.06     12.29 o 
   7 -11   9      841.14      796.28     36.25 o 
   8 -11   9        6.25       22.10     23.54 o 
   9 -11   9      353.40      378.39     74.54 o 
 -10 -10   9      147.72      178.34     40.34 o 
  -9 -10   9      557.47      484.10     27.47 o 
  -8 -10   9       40.51       57.81     15.08 o 
  -7 -10   9      408.16      378.55     26.94 o 
  -6 -10   9     2378.14     2256.83     73.05 o 
  -5 -10   9      160.80      153.07     14.98 o 
  -4 -10   9     1333.15     1180.40     41.36 o 
  -3 -10   9     2165.88     1993.41     55.23 o 
  -2 -10   9        1.08        6.55      5.16 o 
  -1 -10   9     1513.52     1397.03     32.89 o 
   0 -10   9     1321.49     1215.76     36.62 o 
   1 -10   9      189.81      194.88      9.60 o 
   2 -10   9     5801.57     5424.68    109.03 o 
   3 -10   9      635.42      583.42     17.33 o 
   4 -10   9      267.00      233.73     13.54 o 
   5 -10   9      999.79      924.19     32.97 o 
   6 -10   9      725.74      675.51     26.57 o 
   7 -10   9       65.78       55.30     15.99 o 
   8 -10   9       78.83       83.17     25.94 o 
   9 -10   9     1311.56     1258.40    121.00 o 
 -10  -9   9       97.59       76.42     20.44 o 
  -9  -9   9      251.98      286.93     20.64 o 
  -8  -9   9     1688.07     1612.73     56.35 o 
  -7  -9   9       77.05       80.52     16.82 o 
  -6  -9   9       43.21       58.06     12.85 o 
  -5  -9   9     5687.70     5323.33    162.66 o 
  -4  -9   9     1451.41     1300.13     36.61 o 
  -3  -9   9     4311.05     4185.02    103.44 o 
  -2  -9   9     2566.13     2425.88     49.06 o 
  -1  -9   9      127.25      111.54      5.66 o 
   0  -9   9     1105.55      955.81     24.27 o 
   1  -9   9      232.70      213.00      9.33 o 
   2  -9   9      545.62      509.31     16.40 o 
   3  -9   9      434.92      375.42     13.40 o 
   4  -9   9      128.61      125.12      9.93 o 
   5  -9   9      196.18      191.46     14.24 o 
   6  -9   9       18.73        9.33     11.32 o 
   7  -9   9      240.47      245.36     19.68 o 
   8  -9   9       62.12       74.42     23.97 o 
   9  -9   9       11.30       -9.81     57.68 o 
 -11  -8   9       74.56       74.20     26.60 o 
 -10  -8   9      125.15      118.28     32.98 o 
  -9  -8   9      108.17       87.34     15.72 o 
  -8  -8   9        8.54       22.45     12.90 o 
  -7  -8   9      516.51      533.50     30.18 o 
  -6  -8   9      771.85      706.46     34.55 o 
  -5  -8   9     1369.01     1312.41     52.84 o 
  -4  -8   9     2098.15     1943.95     42.04 o 
  -3  -8   9      521.17      499.07     14.98 o 
  -2  -8   9     5976.70     5664.89    111.04 o 
  -1  -8   9     2172.61     2049.09     41.71 o 
   0  -8   9        0.52        2.51      3.88 o 
   1  -8   9     4745.31     4360.99     94.55 o 
   2  -8   9      150.03      133.54      8.03 o 
   3  -8   9       63.87       62.49      7.26 o 
   4  -8   9      744.90      715.34     29.23 o 
   5  -8   9     1579.18     1505.16     56.70 o 
   6  -8   9      142.98      136.48     22.99 o 
   7  -8   9        0.30       11.62     16.21 o 
   8  -8   9      929.98      925.45     52.10 o 
   9  -8   9        0.90       91.36     59.01 o 
 -11  -7   9      255.58      339.11     27.87 o 
 -10  -7   9      186.27      217.75     20.10 o 
  -9  -7   9     2031.64     2317.38    118.21 o 
  -8  -7   9      256.19      293.34     24.18 o 
  -7  -7   9      964.05     1067.86     38.43 o 
  -6  -7   9     7720.78     7605.20    225.58 o 
  -5  -7   9       25.94       40.12      6.32 o 
  -4  -7   9     3663.56     3965.55    134.15 o 
  -3  -7   9     3485.06     3480.17     70.54 o 
  -2  -7   9      743.99      853.64     19.10 o 
  -1  -7   9     7155.11     7065.07    118.33 o 
   0  -7   9     1256.37     1277.99     26.24 o 
   1  -7   9        7.66       13.88      5.22 o 
   2  -7   9      929.40      750.60     17.26 o 
   3  -7   9       97.50      104.93      7.12 o 
   4  -7   9       37.41       26.04      7.21 o 
   5  -7   9      457.36      362.27     17.46 o 
   6  -7   9     2065.69     1827.57     56.29 o 
   7  -7   9       30.85       22.15     25.87 o 
   8  -7   9       13.98        5.30     22.31 o 
   9  -7   9      465.07      403.61     70.36 o 
 -11  -6   9      611.36      624.95     48.36 o 
 -10  -6   9       61.84       76.70     15.44 o 
  -9  -6   9     1065.59     1365.75     72.56 o 
  -8  -6   9      734.08      882.68     42.51 o 
  -7  -6   9        0.47       10.34     10.97 o 
  -6  -6   9     5082.39     5366.87    194.92 o 
  -5  -6   9     2084.18     2121.65     80.68 o 
  -4  -6   9      414.09      420.29     22.72 o 
  -3  -6   9    12492.49    12603.00    250.03 o 
  -2  -6   9     1137.91     1170.21     25.72 o 
  -1  -6   9     1206.00     1169.30     21.10 o 
   0  -6   9     6716.75     6639.66    126.20 o 
   1  -6   9     3583.69     3721.43     67.54 o 
   2  -6   9      249.47      257.82     10.24 o 
   3  -6   9      905.37      805.49     18.06 o 
   4  -6   9     2280.81     2199.28     41.71 o 
   5  -6   9       39.30       44.71     12.77 o 
   6  -6   9      327.48      324.21     19.16 o 
   7  -6   9     1464.49     1462.80    105.51 o 
   8  -6   9        0.35       14.40     21.48 o 
   9  -6   9      260.63      338.36     65.49 o 
 -11  -5   9      385.87      443.49     41.27 o 
 -10  -5   9      816.06     1094.08     41.77 o 
  -9  -5   9       63.43       73.56     12.99 o 
  -8  -5   9     3005.66     4564.93    172.46 o 
  -7  -5   9      463.23      663.75     85.48 o 
  -6  -5   9       45.49       54.78     10.68 o 
  -5  -5   9     5874.08     6366.55    230.10 o 
  -4  -5   9      599.32      681.46     28.11 o 
  -3  -5   9       90.14      139.93      6.82 o 
  -2  -5   9     1686.45     1612.82     33.36 o 
  -1  -5   9      605.89      596.72     13.94 o 
   0  -5   9      737.85      706.82     15.87 o 
   1  -5   9     1927.65     1815.94     34.25 o 
   2  -5   9      398.54      318.24      8.86 o 
   3  -5   9      525.09      450.18     11.92 o 
   4  -5   9      103.31       80.94      6.92 o 
   5  -5   9     1839.49     1598.31     38.49 o 
   6  -5   9      222.20      213.04     13.54 o 
   7  -5   9     1021.85      946.76     49.86 o 
   8  -5   9      486.17      548.06     46.02 o 
   9  -5   9       27.53       44.55     31.84 o 
 -11  -4   9       31.82       47.68     22.60 o 
 -10  -4   9      865.86     1432.32     59.73 o 
  -9  -4   9      331.33      421.20     21.93 o 
  -8  -4   9       11.80       38.30     17.80 o 
  -7  -4   9     4567.48     6961.62    426.29 o 
  -6  -4   9       14.21       13.14      9.11 o 
  -5  -4   9     1074.61     1293.27    118.76 o 
  -4  -4   9     1720.98     1706.43    126.99 o 
  -3  -4   9      492.36      558.55     24.80 o 
  -2  -4   9     1272.34     1172.21     24.94 o 
  -1  -4   9     1770.90     1638.61     30.83 o 
   0  -4   9      164.41      146.75      5.83 o 
   1  -4   9     3624.19     3639.60     66.06 o 
   2  -4   9       63.11       46.22      4.43 o 
   3  -4   9     1435.65     1305.17     24.44 o 
   4  -4   9     1355.43     1275.63     27.95 o 
   5  -4   9      210.50      213.15     11.16 o 
   6  -4   9      524.33      534.55     28.93 o 
   7  -4   9        6.97        3.34     13.97 o 
   8  -4   9     1963.25     1811.44     86.48 o 
   9  -4   9      120.23      135.51     26.60 o 
 -12  -3   9      121.15      129.08     29.12 o 
 -11  -3   9      110.47      180.32     21.39 o 
 -10  -3   9       93.11      127.39     17.69 o 
  -9  -3   9     2980.41     4581.62    141.15 o 
  -8  -3   9      329.54      411.93     58.11 o 
  -7  -3   9      208.87      237.38     31.57 o 
  -6  -3   9     2679.73     4086.68    204.98 o 
  -5  -3   9       41.14       39.33     15.65 o 
  -4  -3   9     3449.50     3461.70    175.79 o 
  -3  -3   9     4931.18     4973.02    109.02 o 
  -2  -3   9     1563.04     1726.44     34.63 o 
  -1  -3   9     7607.17     7819.81    151.05 o 
   0  -3   9        8.33       -0.13      4.31 o 
   1  -3   9       82.25      112.26      6.91 o 
   2  -3   9     1361.64     1236.51     22.90 o 
   3  -3   9     2032.65     1953.45     34.58 o 
   4  -3   9       34.03       33.25      7.67 o 
   5  -3   9      782.58      703.64     21.33 o 
   6  -3   9     1545.30     1449.68     39.80 o 
   7  -3   9       50.45       33.39     15.02 o 
   8  -3   9      117.06      106.55     23.75 o 
   9  -3   9      714.82      712.48     83.37 o 
 -12  -2   9        3.03       33.54     26.44 o 
 -11  -2   9      863.15     1443.37     62.07 o 
 -10  -2   9        3.15       13.42     15.66 o 
  -9  -2   9      306.38      539.48     28.85 o 
  -8  -2   9     2114.00     3391.86    170.54 o 
  -7  -2   9      125.42      208.15     17.38 o 
  -6  -2   9     2368.64     2686.64    134.02 o 
  -5  -2   9     2872.53     3143.60    106.63 o 
  -4  -2   9      392.87      419.52     24.49 o 
  -3  -2   9     6020.73     6452.50    148.74 o 
  -2  -2   9      821.98      790.94     17.33 o 
  -1  -2   9      312.08      388.90     11.70 o 
   0  -2   9     1876.88     1802.80     31.70 o 
   1  -2   9      685.93      608.58     13.16 o 
   2  -2   9        7.58        2.22      4.03 o 
   3  -2   9      375.37      348.68      9.67 o 
   4  -2   9      762.07      713.36     19.98 o 
   5  -2   9       19.81       16.20      8.21 o 
   6  -2   9      284.01      256.39     14.41 o 
   7  -2   9     1526.12     1439.70     45.73 o 
   8  -2   9        4.18       18.17     28.37 o 
   9  -2   9      132.90       98.28     62.52 o 
 -12  -1   9      130.43      185.30     31.93 o 
 -11  -1   9       15.35       20.10     18.32 o 
 -10  -1   9     1019.53     1600.38    100.24 o 
  -9  -1   9       11.86        3.94     13.51 o 
  -8  -1   9     1999.43     2387.45    166.18 o 
  -7  -1   9     1498.40     2299.38    123.66 o 
  -6  -1   9      465.09      502.04     25.32 o 
  -5  -1   9     7343.31     7689.02    211.72 o 
  -4  -1   9     1895.91     1900.68     51.15 o 
  -3  -1   9       81.10      103.31      5.02 o 
  -2  -1   9     5910.51     6068.23    166.44 o 
  -1  -1   9      108.30       96.72      5.96 o 
   0  -1   9        5.15        3.00      4.51 o 
   1  -1   9       38.38       28.08      4.13 o 
   2  -1   9      349.40      354.87      9.50 o 
   3  -1   9      279.36      250.70      9.95 o 
   4  -1   9     1133.62     1062.99     26.76 o 
   5  -1   9     1122.99     1071.01     28.91 o 
   6  -1   9      163.83      114.90     13.46 o 
   7  -1   9      167.01      157.75     15.88 o 
   8  -1   9      588.98      572.17     77.82 o 
   9  -1   9       13.33       21.37     62.52 o 
 -12   0   9     1465.47     2455.15    370.55 o 
 -11   0   9       28.32       33.32     21.03 o 
 -10   0   9     1225.89     1994.57    118.65 o 
  -9   0   9     1475.96     2109.95    101.08 o 
  -8   0   9      678.86      867.58     33.18 o 
  -7   0   9     1939.84     2466.57    136.66 o 
  -6   0   9     1377.04     1363.47     64.28 o 
  -5   0   9      162.15      172.21      8.55 o 
  -4   0   9     2249.19     2180.07     45.12 o 
  -3   0   9      194.20      176.71      5.45 o 
  -2   0   9      107.22       98.90      6.47 o 
  -1   0   9     3549.90     3416.12     81.68 o 
   0   0   9     3341.01     3432.49     67.84 o 
   1   0   9      538.43      570.69     13.05 o 
   2   0   9      220.48      225.47      7.42 o 
   3   0   9     3793.55     3620.40     61.55 o 
   4   0   9       42.07       43.83      7.78 o 
   5   0   9      674.90      661.23     26.19 o 
   6   0   9     1305.17     1184.78     39.04 o 
   7   0   9        1.49        7.32     19.62 o 
   8   0   9      530.49      506.59     41.84 o 
 -12   1   9      417.80      666.38    138.36 o 
 -11   1   9      609.04      818.47     41.53 o 
 -10   1   9      214.53      262.06     22.49 o 
  -9   1   9     2334.71     2949.02    222.08 o 
  -8   1   9     2110.07     1962.60     90.83 o 
  -7   1   9      380.32      464.17     39.25 o 
  -6   1   9     2349.81     2369.64    113.38 o 
  -5   1   9       46.13       64.70      7.04 o 
  -4   1   9     1670.68     1682.58     33.01 o 
  -3   1   9      664.76      602.11     20.73 o 
  -2   1   9      276.21      284.22     12.55 o 
  -1   1   9      476.25      539.66     16.82 o 
   0   1   9     1207.57     1178.88     26.63 o 
   1   1   9     2736.41     2646.36     47.79 o 
   2   1   9      136.47      145.28      7.96 o 
   3   1   9       71.08       75.86      6.65 o 
   4   1   9     2705.88     2645.39     65.66 o 
   5   1   9       39.95       37.44     10.64 o 
   6   1   9      455.66      453.44     27.33 o 
   7   1   9     1075.50     1076.99     57.67 o 
   8   1   9       24.36       40.34     29.57 o 
 -12   2   9       36.72       61.20     28.98 o 
 -11   2   9     2505.91     2806.77    242.28 o 
 -10   2   9      788.41      848.78     52.62 o 
  -9   2   9        3.33       -3.10     11.73 o 
  -8   2   9     3282.92     3497.13    197.28 o 
  -7   2   9       13.31       16.47      9.78 o 
  -6   2   9       21.43       23.90      7.26 o 
  -5   2   9     3396.92     3371.07    107.56 o 
  -4   2   9        3.44       -0.16      5.74 o 
  -3   2   9       13.92       18.27      9.56 o 
  -2   2   9      254.28      232.67     10.92 o 
  -1   2   9     1714.46     1727.66     41.22 o 
   0   2   9     2421.49     2395.91     49.29 o 
   1   2   9        6.33        6.53      4.71 o 
   2   2   9      960.50      946.26     20.94 o 
   3   2   9      159.10      148.91     13.23 o 
   4   2   9      610.06      611.27     25.15 o 
   5   2   9      531.18      570.58     25.65 o 
   6   2   9        2.31        9.77     17.58 o 
   7   2   9      455.27      477.85     40.51 o 
   8   2   9      279.46      272.72     37.83 o 
 -11   3   9       25.92       26.50     20.65 o 
 -10   3   9      926.17      935.64     48.57 o 
  -9   3   9        3.65        9.15     21.09 o 
  -8   3   9      250.80      285.37     29.80 o 
  -7   3   9     2460.10     2326.28     83.13 o 
  -6   3   9      195.02      186.97     10.69 o 
  -5   3   9     2630.76     2591.08     64.40 o 
  -4   3   9       20.64       32.09      6.34 o 
  -3   3   9       93.15       90.28     11.76 o 
  -2   3   9      374.18      373.46     14.67 o 
  -1   3   9      221.66      222.45     10.03 o 
   0   3   9      735.84      707.78     19.01 o 
   1   3   9       11.06       10.05      6.86 o 
   2   3   9     3475.03     3439.91     67.43 o 
   3   3   9     1092.49     1074.48     38.87 o 
   4   3   9       32.55       31.37     13.85 o 
   5   3   9     1958.81     1866.67     67.92 o 
   6   3   9       68.95       94.86     20.76 o 
   7   3   9      177.67      205.52     33.18 o 
   8   3   9     1079.98      967.72    109.39 o 
 -11   4   9        6.24        6.72     37.98 o 
 -10   4   9      188.47      152.18     56.00 o 
  -9   4   9     1695.77     1632.57     51.02 o 
  -8   4   9      320.08      332.91     31.34 o 
  -7   4   9      857.45      810.49     31.22 o 
  -6   4   9     2151.85     2030.56     51.60 o 
  -5   4   9      763.29      744.41     25.53 o 
  -4   4   9      559.85      543.72     21.04 o 
  -3   4   9        4.29        9.65      7.57 o 
  -2   4   9     1401.78     1305.40     53.92 o 
  -1   4   9      227.24      228.22     12.74 o 
   0   4   9      784.03      788.03     22.81 o 
   1   4   9      561.63      581.93     17.19 o 
   2   4   9      107.24       92.80      9.77 o 
   3   4   9     1414.44     1415.76     46.46 o 
   4   4   9      258.75      272.76     19.04 o 
   5   4   9       72.78       92.95     48.75 o 
   6   4   9     1365.77     1484.15     77.07 o 
   7   4   9       88.60       92.55     32.68 o 
 -11   5   9     1196.55     1026.71     97.18 o 
 -10   5   9        5.35       21.73     31.08 o 
  -9   5   9      802.17      768.52     30.19 o 
  -8   5   9     1451.17     1448.95     46.08 o 
  -7   5   9        1.25        0.19     10.69 o 
  -6   5   9     1979.18     1835.40     51.23 o 
  -5   5   9      100.78       62.73     18.66 o 
  -4   5   9       72.32       71.67     10.93 o 
  -3   5   9     5003.42     4777.10    108.57 o 
  -2   5   9      489.64      506.96     19.07 o 
  -1   5   9      654.86      603.82     19.30 o 
   0   5   9       19.26       15.96      8.84 o 
   1   5   9     4555.76     4322.65     93.68 o 
   2   5   9       96.00       86.79     11.94 o 
   3   5   9       13.57       16.95     17.89 o 
   4   5   9     2290.52     2385.18     85.17 o 
   5   5   9        4.64       21.65     25.78 o 
   6   5   9       79.72       97.29     32.00 o 
   7   5   9      156.57      198.08     36.72 o 
 -11   6   9      715.40      648.31     70.56 o 
 -10   6   9      523.78      464.33     44.99 o 
  -9   6   9        6.40       14.95     14.12 o 
  -8   6   9     1464.36     1299.83     42.68 o 
  -7   6   9      417.87      336.68     32.00 o 
  -6   6   9      219.00      226.21     15.62 o 
  -5   6   9     1845.76     1732.11     51.79 o 
  -4   6   9       55.52       54.59     11.86 o 
  -3   6   9      122.60      105.27     10.87 o 
  -2   6   9        3.66        2.30      9.64 o 
  -1   6   9     1273.38     1335.14     34.41 o 
   0   6   9      155.83      135.72     11.33 o 
   1   6   9        1.24       -3.55     11.20 o 
   2   6   9      732.80      758.51     28.80 o 
   3   6   9      108.50      103.12     21.22 o 
   4   6   9     1346.79     1279.48     56.09 o 
   5   6   9      340.85      381.07     68.00 o 
   6   6   9        0.55       28.62     29.03 o 
 -10   7   9      819.09      735.69     40.51 o 
  -9   7   9       75.53       78.26     16.05 o 
  -8   7   9      336.91      326.43     34.23 o 
  -7   7   9      429.43      414.91     45.47 o 
  -6   7   9      763.57      692.67     29.59 o 
  -5   7   9        1.06      -12.97     11.33 o 
  -4   7   9       92.69       88.64     13.27 o 
  -3   7   9      660.87      681.36     27.45 o 
  -2   7   9      247.15      233.10     14.77 o 
  -1   7   9       24.96       42.00     10.40 o 
   0   7   9      957.70      996.23     28.18 o 
   1   7   9      265.79      238.19     16.83 o 
   2   7   9      390.80      396.29     21.59 o 
   3   7   9     1037.76     1138.06     51.80 o 
   4   7   9       55.53      117.08     23.24 o 
   5   7   9      776.87      774.61    112.48 o 
   6   7   9      277.41      289.43     52.65 o 
 -10   8   9       54.90       56.56     34.18 o 
  -9   8   9      836.02      736.12     39.77 o 
  -8   8   9       67.63       60.39     16.19 o 
  -7   8   9       55.27       53.09     14.29 o 
  -6   8   9      491.30      418.41     42.55 o 
  -5   8   9      120.61      117.06     31.78 o 
  -4   8   9      165.68      150.67     15.41 o 
  -3   8   9      220.90      214.36     14.83 o 
  -2   8   9      686.48      672.86     24.82 o 
  -1   8   9        7.17        8.03     10.35 o 
   0   8   9       53.72       40.91     12.99 o 
   1   8   9      934.41      976.06     35.63 o 
   2   8   9        4.04       19.47     21.00 o 
   3   8   9      490.38      547.65     62.43 o 
   4   8   9      119.32      154.80     43.88 o 
   5   8   9        0.13       42.34     29.10 o 
 -10   9   9        1.05      -38.91     19.45 o 
  -9   9   9       20.31        8.11     24.30 o 
  -8   9   9      142.33      151.62     17.39 o 
  -7   9   9       30.15        9.85     13.03 o 
  -6   9   9      327.19      278.06     24.46 o 
  -5   9   9        6.15        7.95     14.38 o 
  -4   9   9      464.03      498.73     26.48 o 
  -3   9   9       38.08       70.88     13.00 o 
  -2   9   9       18.78        4.84     11.63 o 
  -1   9   9      238.67      244.74     28.65 o 
   0   9   9        3.14       -3.15     13.83 o 
   1   9   9       57.27       87.51     15.71 o 
   2   9   9      763.78      842.82     46.09 o 
   3   9   9       97.31      197.80     43.69 o 
   4   9   9      724.95      894.36    147.62 o 
  -9  10   9        3.64       -3.61     20.88 o 
  -8  10   9       41.83       29.73     18.57 o 
  -7  10   9      346.36      301.53     24.97 o 
  -6  10   9       22.10       -1.74     15.15 o 
  -5  10   9        3.32        2.75     15.54 o 
  -4  10   9      301.57      293.02     21.06 o 
  -3  10   9      350.87      374.80     23.28 o 
  -2  10   9       31.78       27.76     14.17 o 
  -1  10   9     1355.75     1307.91     44.02 o 
   0  10   9      379.57      411.53     22.91 o 
   1  10   9      615.44      622.61     29.22 o 
   2  10   9      363.16      466.22     35.85 o 
   3  10   9       27.36       56.66     25.00 o 
   4  10   9       18.50      -14.82     60.97 o 
  -8  11   9      259.10      162.82     24.34 o 
  -7  11   9      164.59      170.70     19.87 o 
  -6  11   9       34.54       14.94     18.31 o 
  -5  11   9      618.52      597.26     28.41 o 
  -4  11   9        1.75       -2.14     16.25 o 
  -3  11   9      578.91      549.42     31.04 o 
  -2  11   9      112.14      104.12     17.09 o 
  -1  11   9      119.45      111.13     17.73 o 
   0  11   9     1152.54     1264.60     49.41 o 
   1  11   9      328.39      307.70     32.58 o 
   2  11   9        4.81       -5.03     23.95 o 
   3  11   9      533.67      585.53     40.71 o 
  -7  12   9      583.17      546.93    101.96 o 
  -6  12   9        2.92        4.88     17.72 o 
  -5  12   9      828.24      862.36     68.51 o 
  -4  12   9      415.19      403.12    105.93 o 
  -3  12   9        8.30       -1.76     16.40 o 
  -2  12   9     1483.72     1560.84     51.40 o 
  -1  12   9       84.72       94.45     18.67 o 
   0  12   9      235.41      246.48     22.61 o 
   1  12   9      674.03      696.94     45.06 o 
   2  12   9        4.09       16.50     27.71 o 
  -6  13   9      128.03      116.54     24.69 o 
  -5  13   9      447.43      458.73     38.28 o 
  -4  13   9      226.21      190.39     29.12 o 
  -3  13   9      755.58      819.28     34.29 o 
  -2  13   9       49.83       71.58     18.45 o 
  -1  13   9      423.51      420.67     26.28 o 
   0  13   9        6.47      -18.73     20.65 o 
  -3 -20  10      285.58      272.82     93.83 o 
  -2 -20  10        2.81       31.11     23.94 o 
  -1 -20  10      321.52      567.43     71.35 o 
   0 -20  10      550.09      664.58     87.59 o 
   1 -20  10        0.82       13.00     59.95 o 
   2 -20  10      167.52      188.43     38.06 o 
   3 -20  10      174.68      268.56     43.19 o 
  -4 -19  10      147.89      124.32     30.45 o 
  -3 -19  10      146.22      238.87     29.11 o 
  -2 -19  10     1142.07     1191.70     55.38 o 
  -1 -19  10       56.31       37.12     17.15 o 
   0 -19  10      734.35      787.26     65.31 o 
   1 -19  10      348.98      558.22    203.97 o 
   2 -19  10       16.42       34.62     32.07 o 
   3 -19  10      366.76      427.08     46.52 o 
   4 -19  10       23.16      129.16     44.24 o 
   5 -19  10      172.52      216.11     53.92 o 
  -5 -18  10      158.66      145.23     32.43 o 
  -4 -18  10      525.41      528.61     60.74 o 
  -3 -18  10        0.03       14.04     21.07 o 
  -2 -18  10      461.99      461.75     25.53 o 
  -1 -18  10      123.07      185.53     32.55 o 
   0 -18  10        5.21       31.45     12.07 o 
   1 -18  10      454.37      502.16     42.31 o 
   2 -18  10       80.92      150.33     59.19 o 
   3 -18  10      125.74      182.88     23.94 o 
   4 -18  10      408.86      488.06     49.14 o 
   5 -18  10      217.83      223.55     50.96 o 
   6 -18  10      167.04      165.08     29.90 o 
  -6 -17  10      959.60      839.48     64.12 o 
  -5 -17  10      156.21      152.82     24.15 o 
  -4 -17  10       17.29       16.72     15.61 o 
  -3 -17  10     1302.18     1248.66     39.39 o 
  -2 -17  10       36.86       28.55      9.57 o 
  -1 -17  10      563.01      572.49     21.60 o 
   0 -17  10      569.61      594.03     31.95 o 
   1 -17  10        1.31        7.65     15.18 o 
   2 -17  10      418.16      399.90     33.99 o 
   3 -17  10       27.48       31.80     15.57 o 
   4 -17  10       10.75       26.73     15.28 o 
   5 -17  10        7.42      -19.53     40.62 o 
   6 -17  10      368.71      454.12     59.30 o 
  -7 -16  10       50.96       62.94     29.30 o 
  -6 -16  10       91.22       90.39     21.83 o 
  -5 -16  10      698.23      713.74     35.41 o 
  -4 -16  10       11.39       20.39     14.60 o 
  -3 -16  10     3543.18     3410.53     94.47 o 
  -2 -16  10      373.13      478.06     57.45 o 
  -1 -16  10       75.85       88.42     11.25 o 
   0 -16  10      656.71      656.19     40.75 o 
   1 -16  10       73.13      101.65     38.79 o 
   2 -16  10       54.51       44.53     12.20 o 
   3 -16  10      939.64      903.73     37.82 o 
   4 -16  10      350.97      353.58     38.74 o 
   5 -16  10       28.42       37.44     20.89 o 
   6 -16  10      101.55       97.57     41.93 o 
   7 -16  10      303.41      377.51     55.90 o 
  -8 -15  10      415.73      399.18     40.19 o 
  -7 -15  10      567.62      519.99     34.90 o 
  -6 -15  10        5.55        9.71     15.50 o 
  -5 -15  10     2387.09     2287.00     76.18 o 
  -4 -15  10       19.48       20.71     13.85 o 
  -3 -15  10       29.02       40.81     12.08 o 
  -2 -15  10     1850.75     1701.81     48.36 o 
  -1 -15  10       80.99      110.64     10.76 o 
   0 -15  10        1.64       -2.66      7.58 o 
   1 -15  10     1013.94     1046.24     77.78 o 
   2 -15  10      863.60      777.56     28.99 o 
   3 -15  10      461.19      454.82     22.28 o 
   4 -15  10        0.41       12.87     13.06 o 
   5 -15  10      588.79      596.49     29.31 o 
   6 -15  10       27.81       55.48     22.01 o 
   7 -15  10      165.02      201.53     73.81 o 
  -8 -14  10       25.32       10.77     24.74 o 
  -7 -14  10     1324.54     1261.40     60.09 o 
  -6 -14  10      340.88      302.11     20.89 o 
  -5 -14  10       21.07       21.55     13.98 o 
  -4 -14  10     1701.84     1532.21     53.74 o 
  -3 -14  10       34.29       63.64     11.47 o 
  -2 -14  10      331.89      374.75     20.71 o 
  -1 -14  10     1402.31     1419.30     40.13 o 
   0 -14  10      728.17      809.90     78.56 o 
   1 -14  10      440.42      419.19     17.50 o 
   2 -14  10       30.16       15.58     10.19 o 
   3 -14  10      926.21      921.01     34.46 o 
   4 -14  10       10.14       14.94     12.35 o 
   5 -14  10      128.96      126.97     16.21 o 
   6 -14  10      640.13      608.14     37.31 o 
   7 -14  10      157.65      193.44     36.63 o 
   8 -14  10      303.08      390.14     76.85 o 
  -9 -13  10      899.69      814.62     60.28 o 
  -8 -13  10       67.71      103.49     20.92 o 
  -7 -13  10      147.54      150.50     20.75 o 
  -6 -13  10     2677.44     2411.33     79.16 o 
  -5 -13  10       33.67       30.70     13.01 o 
  -4 -13  10      606.42      546.03     25.99 o 
  -3 -13  10      454.00      450.29     24.40 o 
  -2 -13  10        2.68        4.77      9.95 o 
  -1 -13  10     1011.85      895.67     36.98 o 
   0 -13  10       71.42      101.42     11.82 o 
   1 -13  10     1137.23     1120.06     33.74 o 
   2 -13  10        6.25        2.29      9.34 o 
   3 -13  10       28.47       32.63     10.22 o 
   4 -13  10      530.41      481.04     22.72 o 
   5 -13  10       12.91       10.30     12.91 o 
   6 -13  10      672.46      640.23     27.78 o 
   7 -13  10      977.24      929.58     43.23 o 
   8 -13  10       18.10       25.26     59.42 o 
  -9 -12  10       31.18       46.90     24.48 o 
  -8 -12  10     1941.62     1837.24     79.70 o 
  -7 -12  10       33.07       23.87     16.78 o 
  -6 -12  10      723.70      689.60     30.80 o 
  -5 -12  10     1427.67     1351.38     50.93 o 
  -4 -12  10      238.23      239.39     16.56 o 
  -3 -12  10      193.70      194.08     12.57 o 
  -2 -12  10      995.42      870.83     25.97 o 
  -1 -12  10       41.51       49.84      8.01 o 
   0 -12  10     2074.59     1937.36     49.85 o 
   1 -12  10      342.67      349.43     16.47 o 
   2 -12  10       34.16       35.67      8.11 o 
   3 -12  10       29.36       42.46      8.77 o 
   4 -12  10     2136.05     1946.38     59.78 o 
   5 -12  10      855.32      824.47     34.45 o 
   6 -12  10      272.53      267.54     18.28 o 
   7 -12  10     3040.45     2796.71    142.99 o 
   8 -12  10       31.55       56.91     56.00 o 
 -10 -11  10      598.36      587.98     50.09 o 
  -9 -11  10       44.23       49.43     19.36 o 
  -8 -11  10      383.01      421.29     28.45 o 
  -7 -11  10     1714.21     1534.38     67.09 o 
  -6 -11  10       59.15       36.97     12.18 o 
  -5 -11  10     2480.72     2312.17     74.63 o 
  -4 -11  10     3213.84     2986.06     94.39 o 
  -3 -11  10     1127.19     1066.09     32.94 o 
  -2 -11  10     4738.63     4306.59    109.93 o 
  -1 -11  10        4.67        4.05      6.21 o 
   0 -11  10      139.19      106.57      8.94 o 
   1 -11  10     1312.02     1219.94     34.00 o 
   2 -11  10      726.12      673.18     20.34 o 
   3 -11  10     1114.83     1018.63     27.92 o 
   4 -11  10     1196.39     1108.72     46.34 o 
   5 -11  10     1767.42     1576.22     50.26 o 
   6 -11  10      405.29      383.66     20.84 o 
   7 -11  10      207.34      163.45     25.87 o 
   8 -11  10     1292.81     1148.74    137.15 o 
   9 -11  10        2.78      137.79     64.38 o 
 -10 -10  10       99.86       97.62     21.19 o 
  -9 -10  10     1558.14     1521.94     55.09 o 
  -8 -10  10        0.22        2.70     13.83 o 
  -7 -10  10     2811.00     2492.04    101.27 o 
  -6 -10  10     2407.34     2133.69     69.79 o 
  -5 -10  10      402.18      348.57     19.26 o 
  -4 -10  10     2283.86     2160.39     58.15 o 
  -3 -10  10     1648.32     1478.92     45.94 o 
  -2 -10  10      157.97      132.36      8.84 o 
  -1 -10  10     2768.39     2580.22     53.26 o 
   0 -10  10      607.49      572.04     17.35 o 
   1 -10  10      195.77      183.33     13.13 o 
   2 -10  10        3.62        6.95      6.58 o 
   3 -10  10     4840.42     4545.74    100.41 o 
   4 -10  10        7.43        8.07      9.01 o 
   5 -10  10      328.04      280.90     16.61 o 
   6 -10  10     1721.93     1623.15     52.25 o 
   7 -10  10       76.53       54.67     19.88 o 
   8 -10  10      252.66      237.57     30.36 o 
   9 -10  10     1263.18     1360.19    153.31 o 
 -10  -9  10      125.32      118.89     27.61 o 
  -9  -9  10     1295.62     1288.37     48.08 o 
  -8  -9  10      582.79      586.04     34.56 o 
  -7  -9  10       46.88       50.55     13.72 o 
  -6  -9  10      790.63      736.14     36.47 o 
  -5  -9  10       84.03       98.54      8.66 o 
  -4  -9  10        4.93        8.14      7.06 o 
  -3  -9  10     1134.71     1068.77     30.28 o 
  -2  -9  10     1016.40      957.89     26.52 o 
  -1  -9  10      400.87      372.35     11.53 o 
   0  -9  10        9.57        2.15      5.99 o 
   1  -9  10     1190.96     1065.34     27.17 o 
   2  -9  10      181.44      168.08     10.56 o 
   3  -9  10       21.64       25.66      7.57 o 
   4  -9  10     2279.80     2135.40     59.40 o 
   5  -9  10       57.92       33.00     10.87 o 
   6  -9  10      553.19      546.36     30.21 o 
   7  -9  10     1592.22     1469.92     82.79 o 
   8  -9  10      123.12      126.15     33.62 o 
   9  -9  10      565.67      657.36     86.01 o 
 -11  -8  10      892.72      891.02     89.41 o 
 -10  -8  10      138.23      168.18     18.40 o 
  -9  -8  10        0.41       13.31     13.63 o 
  -8  -8  10     2310.15     2287.36     74.92 o 
  -7  -8  10       11.85        6.11     11.57 o 
  -6  -8  10        6.96        4.42      6.01 o 
  -5  -8  10     2676.81     2640.63     59.27 o 
  -4  -8  10      107.32      110.55      7.32 o 
  -3  -8  10        8.16        2.43      4.96 o 
  -2  -8  10      417.39      401.88     13.50 o 
  -1  -8  10     1851.70     1780.69     33.55 o 
   0  -8  10      416.99      412.96     11.56 o 
   1  -8  10       16.30       24.59      4.81 o 
   2  -8  10     2821.54     2523.16     51.30 o 
   3  -8  10      221.76      200.87      9.85 o 
   4  -8  10     2720.36     2522.91     60.27 o 
   5  -8  10      509.39      483.64     23.83 o 
   6  -8  10      247.23      220.12     15.95 o 
   7  -8  10      675.61      639.24     84.79 o 
   9  -8  10      123.40      161.12     64.78 o 
 -11  -7  10        0.87       -7.37     18.23 o 
 -10  -7  10     1719.81     1916.76     88.87 o 
  -9  -7  10      297.45      341.56     20.19 o 
  -8  -7  10      123.18      134.80     21.35 o 
  -7  -7  10     1366.05     1427.58     47.90 o 
  -6  -7  10     1278.10     1230.75     73.41 o 
  -5  -7  10     1853.67     1887.08     59.03 o 
  -4  -7  10      280.88      235.96      7.85 o 
  -3  -7  10     1433.01     1476.04     29.30 o 
  -2  -7  10      860.09      813.87     18.10 o 
  -1  -7  10       10.21        6.27      3.35 o 
   0  -7  10      844.23      755.53     16.74 o 
   1  -7  10     2147.05     2118.96     43.12 o 
   2  -7  10     1051.56      926.59     21.68 o 
   3  -7  10     1387.98     1218.67     26.88 o 
   4  -7  10      115.39      109.97      8.54 o 
   5  -7  10      789.46      812.32     29.67 o 
   6  -7  10       28.91       43.03     12.67 o 
   7  -7  10        3.33       31.11     15.43 o 
   8  -7  10     1259.06     1341.00    102.81 o 
   9  -7  10        1.40       35.48     58.58 o 
 -11  -6  10       70.08       67.57     22.47 o 
 -10  -6  10       50.00       76.89     14.93 o 
  -9  -6  10     2286.18     3072.69    207.69 o 
  -8  -6  10      167.34      178.77     21.85 o 
  -7  -6  10       19.19       26.16     12.29 o 
  -6  -6  10     3236.17     3331.11    123.43 o 
  -5  -6  10     2995.57     3216.43    119.66 o 
  -4  -6  10      558.22      547.97     16.73 o 
  -3  -6  10      356.57      375.38     13.89 o 
  -2  -6  10     2319.92     2127.54     44.89 o 
  -1  -6  10      878.79      839.83     16.11 o 
   0  -6  10       56.95       37.31      5.01 o 
   1  -6  10     3483.21     3330.53     60.92 o 
   2  -6  10       12.39       -3.02      8.76 o 
   3  -6  10      963.77      894.78     20.88 o 
   4  -6  10     1455.61     1389.72     32.40 o 
   5  -6  10      368.42      326.54     14.70 o 
   6  -6  10     1809.48     1713.64     53.91 o 
   7  -6  10      467.51      500.12     38.70 o 
   8  -6  10      256.20      208.34     27.54 o 
   9  -6  10      212.22      191.40     66.20 o 
 -11  -5  10     1240.47     1517.05     88.35 o 
 -10  -5  10        7.72       -3.74     14.58 o 
  -9  -5  10      324.09      543.86     59.06 o 
  -8  -5  10     1135.68     1832.31     76.33 o 
  -7  -5  10       41.05       44.07     11.96 o 
  -6  -5  10     1300.62     1376.77     71.91 o 
  -5  -5  10      341.58      327.68     29.36 o 
  -4  -5  10      297.85      405.52     28.51 o 
  -3  -5  10      363.11      330.62     10.74 o 
  -2  -5  10      909.58      883.91     24.97 o 
  -1  -5  10      988.70      882.86     19.91 o 
   0  -5  10       87.09       81.94      5.31 o 
   1  -5  10     5648.97     5461.08     98.25 o 
   2  -5  10     1859.81     1663.15     31.23 o 
   3  -5  10        9.25       -4.92      6.07 o 
   4  -5  10     3182.94     2941.10     61.80 o 
   5  -5  10     1137.76     1067.14     31.26 o 
   6  -5  10       13.93       23.69     10.50 o 
   7  -5  10     1491.42     1448.08     70.14 o 
   8  -5  10       45.80       33.17     22.35 o 
   9  -5  10       44.07       29.30     62.49 o 
 -11  -4  10      997.84     1575.86     96.20 o 
 -10  -4  10     1047.13     1642.52     66.42 o 
  -9  -4  10        8.96        6.53     19.05 o 
  -8  -4  10     1036.12     1837.67     75.81 o 
  -7  -4  10     4441.45     6609.03    344.23 o 
  -6  -4  10      322.98      396.71     31.83 o 
  -5  -4  10     1990.55     2363.48     81.00 o 
  -4  -4  10       20.83       15.30     10.51 o 
  -3  -4  10     1139.30     1089.46     23.45 o 
  -2  -4  10     1005.37      938.37     20.14 o 
  -1  -4  10     1896.85     1912.80     33.46 o 
   0  -4  10     2247.71     2292.80     45.35 o 
   1  -4  10       25.96       20.04      4.50 o 
   2  -4  10     3430.84     3331.30     59.64 o 
   3  -4  10      111.99      104.65      6.94 o 
   4  -4  10      225.00      243.40     11.68 o 
   5  -4  10     4709.33     4466.74    106.66 o 
   6  -4  10      180.68      160.30     12.89 o 
   7  -4  10      514.45      503.58     39.21 o 
   8  -4  10      471.18      446.83     34.52 o 
   9  -4  10        7.90       14.46     60.10 o 
 -11  -3  10        1.32       10.91     17.35 o 
 -10  -3  10     1809.11     2847.80    110.08 o 
  -9  -3  10     1107.15     1823.57    102.31 o 
  -8  -3  10        1.60       -9.27     11.33 o 
  -7  -3  10     4779.15     7156.04    347.74 o 
  -6  -3  10       32.23       49.07      9.56 o 
  -5  -3  10     1119.76     1155.01     45.33 o 
  -4  -3  10     1237.20     1168.88     33.98 o 
  -3  -3  10     2199.83     2033.21     46.16 o 
  -2  -3  10     2598.74     2666.25     52.25 o 
  -1  -3  10      102.30      118.18      7.95 o 
   0  -3  10    11362.81    11338.58    201.26 o 
   1  -3  10       23.16       20.31      5.85 o 
   2  -3  10      234.37      229.23     10.35 o 
   3  -3  10     8922.43     8576.69    149.16 o 
   4  -3  10      244.93      241.07     12.08 o 
   5  -3  10      850.73      849.10     26.66 o 
   6  -3  10     1061.02     1012.69     37.25 o 
   7  -3  10      492.44      463.05     27.93 o 
   8  -3  10      682.24      735.86     87.59 o 
   9  -3  10      395.54      292.95     64.11 o 
 -12  -2  10      618.96     1259.57    129.10 o 
 -11  -2  10      404.14      633.00     35.91 o 
 -10  -2  10        0.57       -6.11     21.26 o 
  -9  -2  10     1400.10     2123.67     89.33 o 
  -8  -2  10      255.00      310.98     24.56 o 
  -7  -2  10      214.08      264.52     18.03 o 
  -6  -2  10      820.46      906.06     35.94 o 
  -5  -2  10     1204.15     1235.79     66.15 o 
  -4  -2  10       24.48       25.80      4.84 o 
  -3  -2  10     1404.83     1460.59     34.05 o 
  -2  -2  10     3853.34     3890.35     91.04 o 
  -1  -2  10      363.17      362.23     11.94 o 
   0  -2  10      933.66      940.22     19.73 o 
   1  -2  10     3810.08     3498.50     64.00 o 
   2  -2  10        9.85        6.88      4.68 o 
   3  -2  10     1859.95     1794.69     34.29 o 
   4  -2  10      918.32      862.08     25.09 o 
   5  -2  10       65.19       52.02     10.11 o 
   6  -2  10     1003.86      939.58     32.62 o 
   7  -2  10       86.83       91.94     19.07 o 
   8  -2  10        9.29       59.56     56.48 o 
 -12  -1  10       28.51       57.45     26.39 o 
 -11  -1  10     1125.27     1707.68    113.54 o 
 -10  -1  10      256.37      370.71     24.36 o 
  -9  -1  10        4.59        6.53     13.85 o 
  -8  -1  10     1763.28     2370.15    110.61 o 
  -7  -1  10     1386.20     1432.91     67.19 o 
  -6  -1  10        0.36       -6.07      5.73 o 
  -5  -1  10       30.08       32.50      6.07 o 
  -4  -1  10     2613.80     2577.37     56.11 o 
  -3  -1  10       68.21       77.88      5.81 o 
  -2  -1  10     2596.82     2703.71     68.99 o 
  -1  -1  10     1699.51     1501.38     35.04 o 
   0  -1  10       25.61       20.71      5.36 o 
   1  -1  10      796.80      798.72     17.76 o 
   2  -1  10     1851.39     1749.67     33.42 o 
   3  -1  10      228.91      216.48      9.88 o 
   4  -1  10     3223.63     3106.24     72.02 o 
   5  -1  10      307.58      312.75     15.52 o 
   6  -1  10       12.86       22.74     16.15 o 
   7  -1  10     1017.57      994.34     53.79 o 
   8  -1  10       51.23       76.66     30.37 o 
 -12   0  10      157.17      197.87     31.34 o 
 -11   0  10       88.90      121.81     20.32 o 
 -10   0  10      715.22      934.41     42.16 o 
  -9   0  10      326.78      321.76     16.97 o 
  -8   0  10      242.46      262.55     19.67 o 
  -7   0  10       34.70       49.14     10.12 o 
  -6   0  10      196.97      217.50     20.03 o 
  -5   0  10      350.40      359.31     18.96 o 
  -4   0  10      172.36      193.87      8.16 o 
  -3   0  10     4308.40     4461.17    103.49 o 
  -2   0  10     1015.36     1050.13     25.08 o 
  -1   0  10     1807.38     1707.01     39.30 o 
   0   0  10     1075.79     1014.20     23.82 o 
   1   0  10      481.52      473.37     12.36 o 
   2   0  10     4121.69     3912.64     69.84 o 
   3   0  10     2572.86     2432.40     52.11 o 
   4   0  10       99.57      124.22     13.85 o 
   5   0  10     1673.39     1625.31     51.19 o 
   6   0  10      121.86      102.09     20.98 o 
   7   0  10        7.00        9.91     26.80 o 
   8   0  10      249.45      258.60     35.92 o 
 -11   1  10      210.95      223.67     34.78 o 
 -10   1  10      228.95      273.80     42.12 o 
  -9   1  10     1468.67     1749.80    173.74 o 
  -8   1  10      106.29      104.08     11.93 o 
  -7   1  10      864.43      849.90     29.26 o 
  -6   1  10      416.28      392.55     14.79 o 
  -5   1  10     3668.37     3558.58     86.85 o 
  -4   1  10      259.78      250.44     10.96 o 
  -3   1  10     1042.74     1029.08     33.45 o 
  -2   1  10      928.59      859.54     22.54 o 
  -1   1  10      951.93      973.29     35.65 o 
   0   1  10     3662.77     3509.13     70.22 o 
   1   1  10     1681.30     1648.16     36.07 o 
   2   1  10      202.65      196.30      9.64 o 
   3   1  10      969.09      968.14     32.45 o 
   4   1  10        2.64        0.72     11.68 o 
   5   1  10      493.57      506.38     24.57 o 
   6   1  10      562.66      595.72     32.41 o 
   7   1  10      205.35      250.04     36.48 o 
   8   1  10       10.88       10.08     67.36 o 
 -11   2  10      775.65      767.73     95.31 o 
 -10   2  10        4.67       13.56     23.17 o 
  -9   2  10      260.61      277.78     19.79 o 
  -8   2  10      400.13      407.37     35.62 o 
  -7   2  10       93.31       93.89      9.87 o 
  -6   2  10      293.41      299.53     22.07 o 
  -5   2  10      762.85      713.42     25.45 o 
  -4   2  10     2212.97     2022.63     55.18 o 
  -3   2  10     1100.82     1114.28     33.84 o 
  -2   2  10     4159.62     4059.37     96.81 o 
  -1   2  10      675.72      728.08     20.66 o 
   0   2  10        9.65        3.89      6.30 o 
   1   2  10     3178.92     3172.72     64.69 o 
   2   2  10       98.14      114.48      8.73 o 
   3   2  10      117.62      120.90     13.61 o 
   4   2  10     1356.95     1334.88     45.28 o 
   5   2  10      346.88      339.86     21.13 o 
   6   2  10       60.80       79.46     20.37 o 
   7   2  10       71.13       79.05     32.04 o 
 -11   3  10      486.92      490.02     48.87 o 
 -10   3  10       33.70        5.89     35.95 o 
  -9   3  10      327.43      343.52     36.95 o 
  -8   3  10      151.47      144.19     21.73 o 
  -7   3  10        8.36       23.64     10.59 o 
  -6   3  10     1151.01     1151.84     37.14 o 
  -5   3  10        6.21        8.69      9.21 o 
  -4   3  10      622.53      623.46     22.46 o 
  -3   3  10     1153.99     1077.87     30.79 o 
  -2   3  10      212.24      216.97     12.09 o 
  -1   3  10     6393.28     6252.68    131.58 o 
   0   3  10     1658.66     1605.71     35.75 o 
   1   3  10       50.85       54.35      8.24 o 
   2   3  10     1219.82     1272.85     37.82 o 
   3   3  10       67.28       53.25     13.14 o 
   4   3  10      335.73      370.35     20.82 o 
   5   3  10      634.68      686.42     32.20 o 
   6   3  10      127.25      128.94     22.71 o 
   7   3  10      206.63      226.97     35.71 o 
 -11   4  10       85.34       58.94     30.48 o 
 -10   4  10      130.43       95.37     28.89 o 
  -9   4  10       18.40       -2.74     12.19 o 
  -8   4  10      421.30      367.99     29.41 o 
  -7   4  10      190.65      157.85     17.74 o 
  -6   4  10     1399.07     1278.63     41.08 o 
  -5   4  10       10.56       13.87      9.96 o 
  -4   4  10      269.06      233.95     14.18 o 
  -3   4  10     2795.92     2618.91     71.74 o 
  -2   4  10        3.09        0.26      4.36 o 
  -1   4  10       52.40       39.14      9.26 o 
   0   4  10     2032.03     2086.63     48.89 o 
   1   4  10      308.63      277.34     13.61 o 
   2   4  10      514.86      520.46     19.69 o 
   3   4  10     1706.14     1693.19     54.10 o 
   4   4  10      121.05      137.67     30.80 o 
   5   4  10       58.35       35.25     28.28 o 
   6   4  10      248.29      300.65     36.46 o 
   7   4  10       18.74       64.19     75.56 o 
 -11   5  10       37.44      -11.64     31.15 o 
 -10   5  10       18.43      -19.68     28.06 o 
  -9   5  10      649.64      593.12     50.57 o 
  -8   5  10     1050.11      948.71     34.32 o 
  -7   5  10      398.48      387.05     34.44 o 
  -6   5  10      110.83       72.90     11.74 o 
  -5   5  10      476.25      506.18     38.95 o 
  -4   5  10      616.98      617.22     37.50 o 
  -3   5  10      273.47      242.22     13.07 o 
  -2   5  10     1603.86     1578.22     44.05 o 
  -1   5  10      275.95      269.91     16.45 o 
   0   5  10      844.07      815.82     24.91 o 
   1   5  10     1636.44     1494.34     41.19 o 
   2   5  10       21.40       32.30     13.09 o 
   3   5  10      644.99      701.28     35.15 o 
   4   5  10       47.13       60.05     50.80 o 
   5   5  10      206.73      229.65     50.29 o 
   6   5  10      696.28      704.03     50.32 o 
 -10   6  10      352.99      321.46     25.31 o 
  -9   6  10       58.78       41.91     14.97 o 
  -8   6  10        1.57      -14.74     13.54 o 
  -7   6  10     2233.80     2049.98     79.04 o 
  -6   6  10      331.87      326.77     34.24 o 
  -5   6  10      455.53      427.87     20.93 o 
  -4   6  10     2382.35     2345.10     68.44 o 
  -3   6  10      265.76      273.87     14.94 o 
  -2   6  10     2296.35     2262.97     59.19 o 
  -1   6  10      511.52      504.70     18.62 o 
   0   6  10      194.29      192.41     20.32 o 
   1   6  10     2667.04     2733.13     77.73 o 
   2   6  10      163.70      200.40     36.21 o 
   3   6  10       17.34       19.88     32.71 o 
   4   6  10      494.59      493.92     31.89 o 
   5   6  10       30.35      106.01     72.65 o 
   6   6  10        1.68      -56.38     74.41 o 
 -10   7  10      113.80       91.05     20.84 o 
  -9   7  10      713.93      629.80     87.49 o 
  -8   7  10       61.97       52.44     15.49 o 
  -7   7  10       89.04       86.97     14.54 o 
  -6   7  10     1760.83     1698.68     55.88 o 
  -5   7  10       65.99       63.66     14.02 o 
  -4   7  10     2234.10     2173.50     64.86 o 
  -3   7  10     3177.73     3081.06     77.14 o 
  -2   7  10       11.12       -0.27     11.31 o 
  -1   7  10     1256.02     1283.05     34.53 o 
   0   7  10      570.36      573.94     25.03 o 
   1   7  10      543.65      585.22     39.88 o 
   2   7  10      942.43      976.66     50.30 o 
   3   7  10       66.33       76.67     51.89 o 
   4   7  10       50.42       61.82     24.76 o 
   5   7  10       81.63       91.69     31.33 o 
 -10   8  10      130.62      122.62     27.27 o 
  -9   8  10        7.21       21.51     19.85 o 
  -8   8  10      391.57      359.04     40.68 o 
  -7   8  10        0.87       -1.83     13.86 o 
  -6   8  10     1276.64     1207.11     42.01 o 
  -5   8  10     1434.49     1328.32     58.36 o 
  -4   8  10        0.27       -5.84     15.16 o 
  -3   8  10     2427.45     2377.77     71.98 o 
  -2   8  10      940.94      907.95     30.55 o 
  -1   8  10      139.50      130.03     13.41 o 
   0   8  10     1249.37     1273.13     42.58 o 
   1   8  10       10.71        1.26     14.45 o 
   2   8  10        3.16       19.14     37.43 o 
   3   8  10      107.49       86.27     30.38 o 
   4   8  10      214.50      308.30     47.26 o 
  -9   9  10      145.22      110.92     33.86 o 
  -8   9  10      232.49      230.63     51.46 o 
  -7   9  10      184.45      185.12     26.14 o 
  -6   9  10        2.35      -21.49     14.88 o 
  -5   9  10     1031.82      958.06     36.39 o 
  -4   9  10       49.55       50.10     16.11 o 
  -3   9  10      228.50      228.30     29.64 o 
  -2   9  10     1800.16     1862.24     46.69 o 
  -1   9  10      176.68      200.07     17.79 o 
   0   9  10        4.50       -3.41     24.01 o 
   1   9  10      546.59      601.78     33.28 o 
   2   9  10        3.85       59.15     25.29 o 
   3   9  10      169.27      170.04     29.77 o 
   4   9  10       22.96      -79.14     39.57 o 
  -8  10  10       14.71        0.39     19.05 o 
  -7  10  10     1005.76     1089.61     43.70 o 
  -6  10  10      228.09      220.47     26.32 o 
  -5  10  10       11.56       32.47     17.04 o 
  -4  10  10      221.89      257.09     23.24 o 
  -3  10  10        1.64        3.05     14.23 o 
  -2  10  10      220.68      221.05     22.95 o 
  -1  10  10      537.17      567.73     26.85 o 
   0  10  10      483.68      541.58     27.07 o 
   1  10  10       98.21      162.82     37.17 o 
   2  10  10       39.02       33.98     26.90 o 
   3  10  10       21.25       51.12     45.15 o 
  -8  11  10        2.76      -29.37     19.70 o 
  -7  11  10        0.39        4.82     20.61 o 
  -6  11  10       83.10       64.81     18.61 o 
  -5  11  10        8.31       -9.57     23.63 o 
  -4  11  10       84.22      120.06     22.60 o 
  -3  11  10      443.82      441.48     34.35 o 
  -2  11  10        1.82       18.74     16.10 o 
  -1  11  10       17.66       16.56     17.14 o 
   0  11  10      511.04      638.36     35.67 o 
   1  11  10        5.33       42.41     27.11 o 
   2  11  10      268.24      356.48     37.49 o 
  -6  12  10       70.31       80.34     23.82 o 
  -5  12  10      455.59      478.59     33.53 o 
  -4  12  10        1.41       -0.86     24.69 o 
  -3  12  10       24.54       25.32     21.15 o 
  -2  12  10       60.73       69.06     26.89 o 
  -1  12  10      124.51      145.92     20.65 o 
   0  12  10       60.35       53.86     19.08 o 
  -4  13  10      268.38      251.35     26.23 o 
  -3  13  10       21.11       42.47     23.55 o 
  -2  13  10      259.23      296.29     24.01 o 
  -3 -20  11      110.86      196.18     63.19 o 
  -2 -20  11       70.76       93.68     28.01 o 
  -1 -20  11      405.38      423.19     25.28 o 
   0 -20  11      149.23      232.05    124.07 o 
   1 -20  11       27.43       29.31     24.45 o 
   2 -20  11      107.62      133.06     78.46 o 
   3 -20  11      350.75      474.67     92.12 o 
  -4 -19  11       16.37       20.38     33.40 o 
  -3 -19  11      255.47      210.38     30.82 o 
  -2 -19  11        9.30      159.31     77.81 o 
  -1 -19  11        3.82       10.93     16.38 o 
   0 -19  11       86.78      130.80     35.11 o 
   1 -19  11      730.15      923.79    172.70 o 
   2 -19  11      130.88      178.52     36.08 o 
   3 -19  11       14.53      111.96     36.98 o 
   4 -19  11      587.63      837.30    112.78 o 
  -5 -18  11     1005.55      951.68     69.93 o 
  -3 -18  11       76.84       49.17     20.21 o 
  -2 -18  11        7.31       82.85     25.58 o 
  -1 -18  11     1233.61     1568.06    191.98 o 
   0 -18  11       16.11       18.53     12.15 o 
   1 -18  11      117.59      178.13     15.59 o 
   2 -18  11      849.18      940.29     46.48 o 
   3 -18  11        0.70       15.96     36.65 o 
   4 -18  11      365.07      457.10     49.92 o 
   5 -18  11      361.99      506.21     62.76 o 
  -6 -17  11       50.09       -5.50     27.66 o 
  -5 -17  11       99.37       80.62     22.70 o 
  -4 -17  11       16.43       73.60     16.60 o 
  -3 -17  11       75.91      127.70     16.55 o 
  -2 -17  11       20.69       15.85     13.11 o 
  -1 -17  11       34.44       77.90     41.71 o 
   0 -17  11      188.20      223.12     26.35 o 
   1 -17  11      200.76      200.61     15.43 o 
   2 -17  11      158.15      169.56     33.78 o 
   3 -17  11     1391.09     1519.74     84.33 o 
   4 -17  11        3.77      -25.20     20.14 o 
   5 -17  11      372.30      423.27     55.28 o 
   6 -17  11      620.80      750.30     72.52 o 
  -7 -16  11        1.27       11.66     26.37 o 
  -6 -16  11      894.43      884.67     48.73 o 
  -5 -16  11        4.38       35.36     24.79 o 
  -4 -16  11       79.88       72.23     14.44 o 
  -3 -16  11      563.69      701.49     70.84 o 
  -2 -16  11      700.13      819.35     85.75 o 
  -1 -16  11       29.57       30.17     10.39 o 
   0 -16  11        1.66       20.85     14.17 o 
   1 -16  11      848.18      827.68     39.09 o 
   2 -16  11       11.13       18.95     11.87 o 
   3 -16  11      891.49      876.81     84.15 o 
   4 -16  11      860.21      849.20     51.87 o 
   5 -16  11        0.57        6.64     20.78 o 
   6 -16  11      485.00      588.76     63.19 o 
   7 -16  11      526.05      614.84     66.62 o 
  -8 -15  11      450.20      457.06     42.13 o 
  -7 -15  11       31.23       29.76     21.97 o 
  -6 -15  11       13.38       19.56     15.80 o 
  -5 -15  11     1084.28     1130.54     50.90 o 
  -4 -15  11      214.53      216.75     18.55 o 
  -3 -15  11      505.10      479.02     21.90 o 
  -2 -15  11       48.21       65.19     18.33 o 
  -1 -15  11      685.43      656.75     24.16 o 
   0 -15  11       79.71       79.86     11.34 o 
   1 -15  11      639.90      607.59     24.08 o 
   2 -15  11     1165.89     1191.53     36.61 o 
   3 -15  11        0.25        5.33     12.48 o 
   4 -15  11     1792.23     1737.63     56.94 o 
   5 -15  11      191.80      184.63     24.01 o 
   6 -15  11       28.94        8.26     39.87 o 
   7 -15  11     1344.19     1427.88    110.20 o 
  -8 -14  11      167.80      173.10     29.16 o 
  -7 -14  11      544.26      525.46     29.41 o 
  -6 -14  11      363.28      318.04     21.29 o 
  -5 -14  11      400.25      357.99     21.75 o 
  -4 -14  11      284.41      252.80     18.74 o 
  -3 -14  11     1192.99     1156.68     40.47 o 
  -2 -14  11      207.91      178.52     19.35 o 
  -1 -14  11      208.54      230.87     13.36 o 
   0 -14  11     1430.17     1312.22     38.24 o 
   1 -14  11      226.88      206.43     13.22 o 
   2 -14  11     2061.89     1997.89     54.47 o 
   3 -14  11     1123.52     1039.70     40.78 o 
   4 -14  11      409.53      388.28     32.68 o 
   5 -14  11     1324.78     1296.32     47.93 o 
   6 -14  11       31.77       49.38     21.75 o 
   7 -14  11       32.01       -0.72     38.95 o 
  -9 -13  11      353.79      313.69     34.76 o 
  -8 -13  11        5.71       13.62     19.19 o 
  -7 -13  11      397.92      391.88     36.82 o 
  -6 -13  11       30.46       40.85     14.17 o 
  -5 -13  11      903.69      755.61     32.43 o 
  -4 -13  11      983.92      931.64     36.71 o 
  -3 -13  11     1137.42     1054.14     34.58 o 
  -2 -13  11      584.46      577.96     24.10 o 
  -1 -13  11       49.29       64.98      8.92 o 
   0 -13  11     1645.44     1445.02     44.28 o 
   1 -13  11      716.41      698.36     23.97 o 
   2 -13  11       16.40       22.79      8.75 o 
   3 -13  11     2463.21     2317.24     54.70 o 
   4 -13  11      155.00      136.40     14.42 o 
   5 -13  11      509.95      483.46     25.41 o 
   6 -13  11     1140.59     1142.94     56.37 o 
   7 -13  11       49.17       52.45     32.08 o 
   8 -13  11      332.78      382.50     67.94 o 
  -9 -12  11      544.32      505.86     36.85 o 
  -8 -12  11      486.45      510.26     33.60 o 
  -7 -12  11       90.85      105.59     18.24 o 
  -6 -12  11      218.13      205.93     16.82 o 
  -5 -12  11     1702.53     1520.82     52.48 o 
  -4 -12  11      228.83      223.57     16.32 o 
  -3 -12  11        6.52        6.46      8.65 o 
  -2 -12  11     3393.43     3081.75     80.39 o 
  -1 -12  11     1867.01     1750.19     41.01 o 
   0 -12  11       16.31       19.79      7.57 o 
   1 -12  11     8076.89     7492.79    176.78 o 
   2 -12  11      131.57      133.67      9.68 o 
   3 -12  11       92.26       72.97      9.60 o 
   4 -12  11     1906.02     1764.73     55.94 o 
   5 -12  11      119.28       90.10     14.55 o 
   6 -12  11      167.08      158.36     16.41 o 
   7 -12  11       77.54       61.12     20.13 o 
   8 -12  11       50.10      -26.27     56.68 o 
 -10 -11  11       63.06       60.96     25.49 o 
  -9 -11  11      255.88      227.20     23.36 o 
  -8 -11  11      713.30      666.42     37.63 o 
  -7 -11  11      306.92      276.56     22.24 o 
  -6 -11  11      275.72      264.04     17.53 o 
  -5 -11  11       94.73       87.25     12.91 o 
  -4 -11  11     1120.87     1144.98     34.16 o 
  -3 -11  11      224.86      252.58     12.79 o 
  -2 -11  11      752.29      722.26     22.35 o 
  -1 -11  11     2496.25     2441.37     50.94 o 
   0 -11  11        1.78        0.91      6.47 o 
   1 -11  11       94.41       76.18      7.76 o 
   2 -11  11      593.26      546.92     16.75 o 
   3 -11  11       12.03        3.21      5.88 o 
   4 -11  11      668.60      582.55     58.73 o 
   5 -11  11     1273.44     1169.42     42.94 o 
   6 -11  11      144.32      129.27     15.30 o 
   7 -11  11      429.27      401.72     28.02 o 
   8 -11  11       31.37       30.87     60.34 o 
 -10 -10  11      307.02      280.45     25.76 o 
  -9 -10  11       93.63       65.12     15.97 o 
  -8 -10  11        6.75        4.44     13.58 o 
  -7 -10  11     1161.60     1089.84     50.62 o 
  -6 -10  11     1484.54     1373.90     47.79 o 
  -5 -10  11       25.14       22.30      9.98 o 
  -4 -10  11       64.96       49.29      9.17 o 
  -3 -10  11     2851.40     2608.71     61.58 o 
  -2 -10  11      114.31      121.57      8.22 o 
  -1 -10  11     2543.16     2377.18     53.36 o 
   0 -10  11     2661.80     2499.67     56.41 o 
   1 -10  11       27.66       27.35      7.18 o 
   2 -10  11     2000.57     1840.30     43.77 o 
   3 -10  11     1464.91     1320.71     31.47 o 
   4 -10  11       42.37       37.72     10.99 o 
   5 -10  11      546.46      513.67     26.10 o 
   6 -10  11      109.73      131.13     20.23 o 
   7 -10  11        8.51      -14.77     18.12 o 
   8 -10  11       86.13       85.35     61.36 o 
 -10  -9  11        4.92       17.24     18.09 o 
  -9  -9  11      289.49      327.18     20.86 o 
  -8  -9  11      792.27      808.54     33.65 o 
  -7  -9  11       26.57       34.01     12.85 o 
  -6  -9  11       65.98       63.17      8.95 o 
  -5  -9  11      339.89      334.40     14.45 o 
  -4  -9  11      184.67      178.34      9.75 o 
  -3  -9  11       92.32       94.62      8.65 o 
  -2  -9  11     2146.86     2052.96     54.83 o 
  -1  -9  11       55.82       56.79      6.33 o 
   0  -9  11     2473.77     2291.47     51.91 o 
   1  -9  11     1701.05     1598.02     38.17 o 
   2  -9  11     1371.62     1310.58     33.08 o 
   3  -9  11     3463.79     3352.31     75.38 o 
   4  -9  11      260.90      279.98     15.89 o 
   5  -9  11        0.80       -9.87     10.78 o 
   6  -9  11     2740.03     2495.50     74.08 o 
   7  -9  11       74.43       95.37     23.70 o 
   8  -9  11      144.86      247.61     46.01 o 
 -11  -8  11      787.38      773.70     43.24 o 
 -10  -8  11        3.63       -0.99     15.08 o 
  -9  -8  11      378.58      428.00     23.71 o 
  -8  -8  11      533.33      520.91     24.53 o 
  -7  -8  11      559.33      536.52     25.25 o 
  -6  -8  11      143.76      164.62     23.40 o 
  -5  -8  11      210.42      220.58      8.82 o 
  -4  -8  11     7978.03     7581.08    164.14 o 
  -3  -8  11     3337.41     3370.86     68.90 o 
  -2  -8  11     1726.88     1628.69     31.92 o 
  -1  -8  11     2008.06     1869.64     33.03 o 
   0  -8  11       26.32       32.83      5.05 o 
   1  -8  11     3907.80     3723.38     73.66 o 
   2  -8  11     2331.43     2133.93     44.38 o 
   3  -8  11      381.70      322.94     11.80 o 
   4  -8  11     3335.76     3119.46     83.17 o 
   5  -8  11      212.56      201.26     14.72 o 
   6  -8  11        9.27       47.57     12.93 o 
   7  -8  11      393.20      448.34     33.49 o 
   8  -8  11      506.26      511.04     39.95 o 
 -11  -7  11      152.60      142.85     24.39 o 
 -10  -7  11      721.68      822.08     50.63 o 
  -9  -7  11      197.51      215.57     25.72 o 
  -8  -7  11      331.62      356.77     27.85 o 
  -7  -7  11        0.83      -15.07     11.34 o 
  -6  -7  11      378.06      363.02     24.11 o 
  -5  -7  11      157.70      171.40     12.86 o 
  -4  -7  11     1105.75     1105.22     25.27 o 
  -3  -7  11     4136.86     3964.09     81.93 o 
  -2  -7  11       33.43       23.99      5.43 o 
  -1  -7  11     7969.65     7835.07    131.11 o 
   0  -7  11     1943.24     1773.05     33.85 o 
   1  -7  11       50.26       45.71      6.07 o 
   2  -7  11     6218.90     5784.18    112.89 o 
   3  -7  11      376.79      377.70     34.48 o 
   4  -7  11      889.16      788.08     23.30 o 
   5  -7  11      604.87      627.09     24.97 o 
   6  -7  11      487.82      442.56     21.79 o 
   7  -7  11      105.84      230.41     63.25 o 
   8  -7  11       45.12       73.91     24.49 o 
 -11  -6  11      326.96      325.97     29.66 o 
 -10  -6  11      361.10      468.38     47.80 o 
  -9  -6  11        7.90       12.71     21.08 o 
  -8  -6  11      371.85      426.39     28.71 o 
  -7  -6  11       63.50       85.46     12.74 o 
  -6  -6  11     1211.78     1284.11     43.36 o 
  -5  -6  11     4044.38     4292.72    181.70 o 
  -4  -6  11      229.23      280.18     11.75 o 
  -3  -6  11     5463.62     5363.64    106.02 o 
  -2  -6  11     1824.25     1772.41     37.67 o 
  -1  -6  11     1028.54     1014.44     19.17 o 
   0  -6  11     3504.41     3226.91     59.01 o 
   1  -6  11      483.77      471.27     12.05 o 
   2  -6  11      490.54      443.53     13.53 o 
   3  -6  11     1679.39     1516.50     33.56 o 
   4  -6  11      295.62      271.66     12.62 o 
   5  -6  11      714.03      689.02     27.83 o 
   6  -6  11      205.65      187.70     15.52 o 
   7  -6  11      258.02      239.43     27.19 o 
   8  -6  11       46.30       77.13     31.54 o 
 -11  -5  11        4.27       13.72     19.59 o 
 -10  -5  11      116.98      173.14     34.08 o 
  -9  -5  11      751.66     1121.20     54.20 o 
  -8  -5  11     1420.43     2127.90     86.83 o 
  -7  -5  11      522.19      701.21     63.13 o 
  -6  -5  11      528.06      622.24     35.55 o 
  -5  -5  11     6436.08     6648.24    478.56 o 
  -4  -5  11       24.02       15.51      6.50 o 
  -3  -5  11     1063.01     1009.98     22.37 o 
  -2  -5  11     5874.20     5873.72    110.01 o 
  -1  -5  11      326.05      321.20      8.55 o 
   0  -5  11      400.62      373.91     11.11 o 
   1  -5  11     3313.52     3113.56     57.36 o 
   2  -5  11      241.77      220.04     10.38 o 
   3  -5  11     1326.87     1273.84     25.99 o 
   4  -5  11      291.59      291.24     13.14 o 
   5  -5  11      516.84      492.59     19.05 o 
   6  -5  11      211.93      206.97     14.50 o 
   7  -5  11       15.62       30.04     20.70 o 
   8  -5  11      160.66      196.27     66.89 o 
 -11  -4  11      502.52      747.90     38.26 o 
 -10  -4  11      189.74      297.36     34.49 o 
  -9  -4  11      588.81      880.86     82.33 o 
  -8  -4  11      172.27      196.47     21.28 o 
  -7  -4  11     1363.70     1935.72    107.49 o 
  -6  -4  11       21.10       14.52      9.98 o 
  -5  -4  11      228.17      267.00     26.67 o 
  -4  -4  11     1871.05     1805.05     46.44 o 
  -3  -4  11      735.38      758.98     19.09 o 
  -2  -4  11     1178.99     1126.53     30.35 o 
  -1  -4  11     5655.02     5530.29     93.46 o 
   0  -4  11        0.01       -0.55      3.95 o 
   1  -4  11     2124.61     1943.20     37.19 o 
   2  -4  11      868.47      834.22     18.88 o 
   3  -4  11        2.01      -10.55      5.52 o 
   4  -4  11      418.54      421.39     16.14 o 
   5  -4  11       50.47       42.68     10.48 o 
   6  -4  11      148.41      129.21     12.89 o 
   7  -4  11      538.82      574.37     75.70 o 
   8  -4  11      638.26      572.19     79.90 o 
 -11  -3  11       97.49      141.71     18.92 o 
 -10  -3  11      303.50      460.08     35.30 o 
  -9  -3  11      797.57     1264.49    133.41 o 
  -8  -3  11      474.52      565.94     57.57 o 
  -7  -3  11       36.05       22.12     14.73 o 
  -6  -3  11     4393.23     4596.52    210.21 o 
  -5  -3  11      130.94      146.64     12.46 o 
  -4  -3  11     1510.76     1459.63     34.43 o 
  -3  -3  11     4922.75     4877.67    108.11 o 
  -2  -3  11      306.73      308.44      9.88 o 
  -1  -3  11      983.17      889.31     22.37 o 
   0  -3  11     3673.01     3555.33     65.14 o 
   1  -3  11       14.76       13.83      4.83 o 
   2  -3  11     1592.13     1542.68     32.19 o 
   3  -3  11     1797.84     1672.67     32.56 o 
   4  -3  11      462.79      444.27     17.22 o 
   5  -3  11      465.80      468.20     23.99 o 
   6  -3  11        5.58       30.57     14.22 o 
   7  -3  11      325.41      354.31     33.60 o 
   8  -3  11       41.56       74.05     65.11 o 
 -11  -2  11      422.94      627.36     34.13 o 
 -10  -2  11       42.24       50.09     18.31 o 
  -9  -2  11        2.04       22.68     13.50 o 
  -8  -2  11     2206.74     2233.38    140.86 o 
  -7  -2  11      194.20      198.40     23.92 o 
  -6  -2  11      120.61      163.31     21.18 o 
  -5  -2  11     2159.53     2124.50     69.69 o 
  -4  -2  11      277.93      301.68      9.97 o 
  -3  -2  11     3301.87     3211.44     71.31 o 
  -2  -2  11      573.91      504.40     17.19 o 
  -1  -2  11       12.04       12.09      5.20 o 
   0  -2  11    10092.31    10086.58    193.04 o 
   1  -2  11      205.10      185.30      7.35 o 
   2  -2  11      444.51      473.31     12.90 o 
   3  -2  11      512.90      528.01     13.85 o 
   4  -2  11      587.71      609.94     23.60 o 
   5  -2  11       36.54       25.51     13.16 o 
   6  -2  11       81.95       82.95     15.82 o 
   7  -2  11      479.40      450.14     37.63 o 
   8  -2  11       92.88       87.63     64.09 o 
 -11  -1  11        2.34        0.60     17.62 o 
 -10  -1  11      780.87     1072.68     45.63 o 
  -9  -1  11       25.08       38.70     11.29 o 
  -8  -1  11      123.85      177.98     12.84 o 
  -7  -1  11     3481.26     3241.42    171.18 o 
  -6  -1  11      107.72      110.48      9.63 o 
  -5  -1  11     3388.93     3475.91     83.94 o 
  -4  -1  11     3496.82     3561.14     78.55 o 
  -3  -1  11       99.72      105.20      7.49 o 
  -2  -1  11     2852.52     2989.45     71.81 o 
  -1  -1  11      923.93      944.32     22.46 o 
   0  -1  11       13.78       19.08      5.94 o 
   1  -1  11     2412.45     2373.19     49.15 o 
   2  -1  11     1254.12     1194.93     28.16 o 
   3  -1  11      194.92      180.75     10.28 o 
   4  -1  11     1418.74     1382.08     43.09 o 
   5  -1  11      464.73      490.57     23.36 o 
   6  -1  11       28.18       36.51     20.82 o 
   7  -1  11        0.11      -19.77     28.06 o 
   8  -1  11      540.27      590.55     46.32 o 
 -11   0  11      156.28      147.88     26.81 o 
 -10   0  11       80.42      105.21     26.96 o 
  -9   0  11     1774.42     1813.43     95.28 o 
  -8   0  11      200.99      174.20     14.27 o 
  -7   0  11     4006.12     3899.29    110.13 o 
  -6   0  11     2149.47     2012.60     50.53 o 
  -5   0  11        2.27        1.73      8.67 o 
  -4   0  11     4442.12     4410.80    108.49 o 
  -3   0  11     1433.70     1522.55     38.21 o 
  -2   0  11      105.45      102.33      8.77 o 
  -1   0  11     2539.94     2464.59     50.33 o 
   0   0  11      579.73      625.19     16.98 o 
   1   0  11        7.00       16.42      6.85 o 
   2   0  11     1361.98     1345.38     31.23 o 
   3   0  11     1053.93     1037.55     34.39 o 
   4   0  11      318.52      335.08     18.76 o 
   5   0  11        0.22       -3.59     13.70 o 
   6   0  11     1249.34     1321.15     54.11 o 
   7   0  11      142.89      166.47     48.70 o 
 -11   1  11      725.57      734.31     66.20 o 
 -10   1  11       21.04       26.99     22.36 o 
  -9   1  11      738.99      646.19     40.22 o 
  -8   1  11      576.38      555.54     41.20 o 
  -7   1  11       36.47       29.93      9.87 o 
  -6   1  11     2100.51     1972.61     64.20 o 
  -5   1  11      337.90      339.31     20.02 o 
  -4   1  11        2.95       -3.32      8.85 o 
  -3   1  11     5257.64     5189.10    143.61 o 
  -2   1  11      258.73      202.33     10.65 o 
  -1   1  11        5.66        2.72      5.71 o 
   0   1  11      506.33      484.88     14.57 o 
   1   1  11     1324.24     1326.34     30.98 o 
   2   1  11      326.67      310.81     15.03 o 
   3   1  11       35.77       25.09     12.52 o 
   4   1  11      712.39      746.02     30.78 o 
   5   1  11       68.82       46.18     16.24 o 
   6   1  11      416.70      459.87     31.03 o 
   7   1  11       26.49       72.87     71.69 o 
 -11   2  11       31.87       32.75     28.37 o 
 -10   2  11      130.24       99.83     26.40 o 
  -9   2  11        0.26        1.65     13.92 o 
  -8   2  11     2480.69     2278.14     66.69 o 
  -7   2  11      195.57      164.23     13.15 o 
  -6   2  11      696.99      630.37     24.57 o 
  -5   2  11     2403.83     2320.34     66.89 o 
  -4   2  11       16.09       25.78      9.51 o 
  -3   2  11     3387.83     3379.08     88.91 o 
  -2   2  11      924.41      917.02     27.74 o 
  -1   2  11       37.09       39.11      8.58 o 
   0   2  11      198.44      222.86     11.50 o 
   1   2  11     1188.59     1093.45     27.02 o 
   2   2  11      168.27      129.55     10.15 o 
   3   2  11      201.19      204.22     17.14 o 
   4   2  11      456.29      439.03     23.16 o 
   5   2  11      291.73      314.58     21.60 o 
   6   2  11       46.38       61.73     28.90 o 
   7   2  11      261.70      243.50     36.56 o 
 -11   3  11      202.76      150.49     31.78 o 
 -10   3  11     1404.20     1224.62     74.34 o 
  -9   3  11      123.13      113.29     13.95 o 
  -8   3  11      846.72      803.98     29.29 o 
  -7   3  11     1571.69     1516.47     47.03 o 
  -6   3  11       70.26       72.47     12.17 o 
  -5   3  11      983.78      852.97     28.67 o 
  -4   3  11     2960.39     2773.87     78.76 o 
  -3   3  11      182.16      161.96     10.49 o 
  -2   3  11     4704.65     4562.58    109.80 o 
  -1   3  11     1334.97     1273.80     43.28 o 
   0   3  11      171.05      161.72     13.09 o 
   1   3  11      934.86      911.15     27.58 o 
   2   3  11       70.94       79.30     12.48 o 
   3   3  11      187.18      204.78     17.81 o 
   4   3  11        2.57       26.15     16.27 o 
   5   3  11      112.19      152.38     24.21 o 
   6   3  11      393.70      416.85     51.27 o 
 -11   4  11      115.58       86.06     32.04 o 
 -10   4  11       19.65       15.93     28.43 o 
  -9   4  11      898.72      799.26     33.16 o 
  -8   4  11       80.52       65.93     13.80 o 
  -7   4  11       45.48       54.79     13.10 o 
  -6   4  11     3004.09     2798.54     79.58 o 
  -5   4  11       29.67       25.88     11.62 o 
  -4   4  11     1943.73     1911.53     56.38 o 
  -3   4  11      581.52      590.28     26.65 o 
  -2   4  11      157.87      162.01     12.41 o 
  -1   4  11      840.31      831.26     24.70 o 
   0   4  11      265.53      275.22     13.94 o 
   1   4  11      487.43      461.13     18.03 o 
   2   4  11      276.43      261.30     17.04 o 
   3   4  11      251.38      324.12     28.28 o 
   4   4  11      272.66      322.87     27.89 o 
   5   4  11       74.09       54.77     24.24 o 
   6   4  11     1090.83     1075.65     60.59 o 
 -11   5  11      556.37      397.95     75.43 o 
 -10   5  11       10.53       -4.84     18.37 o 
  -9   5  11       27.13       23.16     14.53 o 
  -8   5  11     1134.57      991.40     35.90 o 
  -7   5  11       59.22       63.02     13.70 o 
  -6   5  11     1227.48     1241.03     53.13 o 
  -5   5  11     2124.59     1894.61    100.22 o 
  -4   5  11      190.95      178.86     21.08 o 
  -3   5  11      516.22      515.24     22.05 o 
  -2   5  11      119.59      134.02     15.54 o 
  -1   5  11      139.38      141.06     11.98 o 
   0   5  11      599.52      644.81     21.49 o 
   1   5  11      329.37      376.15     24.14 o 
   2   5  11      148.20      177.14     23.59 o 
   3   5  11       45.68       67.45     23.58 o 
   4   5  11      338.95      422.41     38.03 o 
   5   5  11      342.05      326.79     38.80 o 
   6   5  11      127.53      137.87     81.53 o 
 -10   6  11      553.83      484.73     82.39 o 
  -9   6  11        3.40      -12.49     17.87 o 
  -8   6  11      757.27      728.27     59.08 o 
  -7   6  11     1415.28     1323.87     44.19 o 
  -6   6  11       89.03       76.78     13.71 o 
  -5   6  11     1052.98      998.40     36.29 o 
  -4   6  11      188.98      180.48     16.26 o 
  -3   6  11       74.40      105.50     19.37 o 
  -2   6  11     1312.44     1345.18     39.53 o 
  -1   6  11      376.22      383.12     19.28 o 
   0   6  11       58.51       74.10     12.28 o 
   1   6  11       19.89       46.67     43.36 o 
   2   6  11     1004.94     1105.68     65.75 o 
   3   6  11      161.39      204.65     27.94 o 
   4   6  11       88.32      104.54     32.73 o 
   5   6  11      198.00      215.23     34.93 o 
 -10   7  11      510.94      482.68     96.60 o 
  -9   7  11      538.17      468.59     32.18 o 
  -8   7  11       74.41       85.89     17.22 o 
  -7   7  11     1141.35     1087.87     43.84 o 
  -6   7  11       41.80       52.54     14.27 o 
  -5   7  11        0.57       -9.36     14.86 o 
  -4   7  11      786.72      749.91     30.70 o 
  -3   7  11        8.56       34.11     14.24 o 
  -2   7  11       33.42       45.45     11.56 o 
  -1   7  11      280.20      327.09     16.65 o 
   0   7  11      780.62      932.25     60.29 o 
   1   7  11        2.54        7.54     13.75 o 
   2   7  11        3.11        0.62     22.41 o 
   3   7  11      755.69      791.88     46.49 o 
   4   7  11       63.62       57.34     25.95 o 
  -9   8  11     1011.42      954.50     73.80 o 
  -8   8  11       15.68        6.68     19.86 o 
  -7   8  11        1.97       -3.39     15.05 o 
  -6   8  11      245.98      210.16     27.25 o 
  -5   8  11        1.21       -7.84     14.66 o 
  -4   8  11       22.37       31.63     14.89 o 
  -3   8  11      243.57      225.61     19.43 o 
  -2   8  11      624.05      739.24     33.59 o 
  -1   8  11       35.55       30.06     14.70 o 
   0   8  11       10.91        0.89     17.19 o 
   1   8  11      466.33      585.70     40.14 o 
   2   8  11       10.57       19.41     25.12 o 
   3   8  11        6.59       70.00     48.97 o 
   4   8  11      438.15      444.96     60.53 o 
  -9   9  11       75.80       51.18     22.96 o 
  -8   9  11      736.01      624.71     39.52 o 
  -7   9  11       83.80       56.54     17.20 o 
  -6   9  11      118.12      113.26     19.92 o 
  -5   9  11     1664.45     1683.09     62.23 o 
  -4   9  11        7.56        0.67     16.21 o 
  -3   9  11      210.34      216.09     20.57 o 
  -2   9  11        6.85      -15.21     13.67 o 
  -1   9  11        7.93       63.01     16.12 o 
   0   9  11      214.28      278.33     21.25 o 
   1   9  11      171.49      157.78     40.88 o 
   2   9  11      229.46      227.24     32.03 o 
   3   9  11      105.78      133.83     29.11 o 
  -8  10  11      503.92      446.83    109.58 o 
  -7  10  11      251.15      179.82     47.22 o 
  -6  10  11        1.68       -1.82     17.20 o 
  -5  10  11      470.81      483.70     26.67 o 
  -4  10  11       67.56       59.43     18.67 o 
  -3  10  11      102.84      104.59     16.53 o 
  -2  10  11      232.22      230.02     19.71 o 
  -1  10  11        3.97       15.74     16.45 o 
   0  10  11       42.14      134.01     23.46 o 
   1  10  11       60.59      127.49     33.25 o 
   2  10  11      227.87      290.71     34.01 o 
  -7  11  11      592.48      547.95     98.27 o 
  -6  11  11      155.21      169.10     24.83 o 
  -5  11  11       16.18       14.57     20.83 o 
  -4  11  11      634.62      648.74     45.43 o 
  -3  11  11       44.90       31.89     17.07 o 
  -2  11  11      110.84      122.77     18.58 o 
  -1  11  11       28.43       39.32     18.22 o 
   0  11  11      247.81      239.21     22.42 o 
  -5  12  11        0.19      -20.94     25.45 o 
  -4  12  11        6.14       -9.20     21.08 o 
  -3  12  11       51.96       62.98     18.86 o 
  -2  12  11       87.01      128.68     21.55 o 
  -3 -20  12      770.10     1122.50     69.16 o 
  -2 -20  12       62.45       46.36     25.82 o 
  -1 -20  12       21.26       96.82     23.83 o 
   0 -20  12      512.03      556.16     46.79 o 
   1 -20  12      139.54      151.78     33.35 o 
   2 -20  12      126.42      217.68     37.35 o 
   3 -20  12      494.55      561.97     52.46 o 
  -4 -19  12       49.68       70.10     31.65 o 
  -2 -19  12      632.66     1436.44     86.45 o 
  -1 -19  12       76.78       53.63     16.11 o 
   0 -19  12      324.07      389.64     63.33 o 
   1 -19  12      781.36     1113.29    127.45 o 
   2 -19  12       23.35       30.03     53.99 o 
   3 -19  12      355.61      425.23     46.32 o 
   4 -19  12      377.11      492.89     51.68 o 
  -4 -18  12     1385.89     1402.84     68.05 o 
  -3 -18  12       34.22       47.55     22.38 o 
  -2 -18  12      307.32      382.84     23.68 o 
  -1 -18  12     1852.26     1884.67     53.49 o 
   0 -18  12       79.87       58.68     14.71 o 
   1 -18  12      660.47      706.83     43.93 o 
   2 -18  12      323.70      334.29     59.49 o 
   3 -18  12       15.31       24.10     32.91 o 
   4 -18  12      523.94      625.06     54.71 o 
   5 -18  12      177.61      118.44     47.48 o 
  -6 -17  12       16.68       31.38     27.81 o 
  -5 -17  12       34.88       54.83     22.78 o 
  -3 -17  12      238.63      249.49     20.13 o 
  -2 -17  12       29.49       11.36     13.31 o 
  -1 -17  12     2241.76     2257.97     68.93 o 
   0 -17  12      417.07      447.51     27.22 o 
   1 -17  12      102.34       87.29     14.85 o 
   2 -17  12     1089.85     1107.39     40.75 o 
   3 -17  12        6.92       38.56     25.29 o 
   4 -17  12      120.40       97.84     21.99 o 
   5 -17  12      720.40      915.43     77.88 o 
   6 -17  12      192.82      143.39     51.44 o 
  -7 -16  12      116.10      114.52     29.76 o 
  -6 -16  12      254.29      236.18     33.09 o 
  -5 -16  12     1972.29     1820.42     63.76 o 
  -4 -16  12       95.10       46.64     16.26 o 
  -3 -16  12      949.38      976.48     68.12 o 
  -2 -16  12      885.98      851.84     30.90 o 
  -1 -16  12      155.56      142.12     14.69 o 
   0 -16  12     1512.18     1402.02     41.59 o 
   1 -16  12      216.39      243.18     21.69 o 
   2 -16  12       52.09       51.64     12.55 o 
   3 -16  12      695.16      639.63     28.40 o 
   4 -16  12      146.44      160.93     24.35 o 
   5 -16  12       65.04       76.97     22.65 o 
   6 -16  12        5.38       22.27     43.31 o 
  -8 -15  12      548.98      580.86     51.91 o 
  -7 -15  12      302.54      274.97     26.66 o 
  -6 -15  12       42.84       44.24     16.34 o 
  -5 -15  12     1568.62     1549.84     70.02 o 
  -4 -15  12     1022.02      980.34     34.44 o 
  -3 -15  12       55.84       66.93     12.36 o 
  -2 -15  12     2269.44     2234.54     80.10 o 
  -1 -15  12      306.46      301.13     16.79 o 
   0 -15  12      541.50      535.62     21.17 o 
   1 -15  12     2281.02     2259.73     60.62 o 
   2 -15  12        2.81       15.73     11.31 o 
   3 -15  12       70.93       70.11     13.98 o 
   4 -15  12      584.66      577.44     34.77 o 
   5 -15  12      377.75      396.59     60.56 o 
   6 -15  12       23.41       24.58     40.18 o 
   7 -15  12       17.96      -65.28     42.30 o 
  -8 -14  12        4.64       20.87     24.32 o 
  -7 -14  12      852.87      799.72     36.01 o 
  -6 -14  12      598.97      530.22     32.43 o 
  -5 -14  12      187.55      187.12     17.46 o 
  -4 -14  12     1357.63     1258.33     40.30 o 
  -3 -14  12      670.30      634.35     24.14 o 
  -2 -14  12      178.13      162.28     15.32 o 
  -1 -14  12     1249.25     1176.72     33.36 o 
   0 -14  12      486.97      495.22     20.34 o 
   1 -14  12        7.62       12.01      8.92 o 
   2 -14  12      123.24      134.79     11.24 o 
   3 -14  12       21.70       24.50     12.64 o 
   4 -14  12       53.30       59.56     14.05 o 
   5 -14  12       61.36       50.36     19.07 o 
   6 -14  12       54.01       54.57     21.78 o 
   7 -14  12       15.62      -47.14     41.34 o 
  -9 -13  12      249.90      266.67     31.85 o 
  -8 -13  12      294.00      268.00     25.05 o 
  -7 -13  12       65.28       64.07     18.78 o 
  -6 -13  12      769.65      752.87     33.29 o 
  -5 -13  12      156.71      150.68     15.92 o 
  -4 -13  12       17.07       24.27     11.41 o 
  -3 -13  12     3867.29     3591.13     87.68 o 
  -2 -13  12       17.79        7.85      8.80 o 
  -1 -13  12       44.99       42.02      7.82 o 
   0 -13  12      907.57      809.67     29.87 o 
   1 -13  12       78.54       80.16      9.94 o 
   2 -13  12     1532.34     1470.58     41.54 o 
   3 -13  12     1603.90     1445.42     37.41 o 
   4 -13  12       59.53       58.99     16.22 o 
   5 -13  12      380.91      358.34     20.94 o 
   6 -13  12       12.15       -2.44     20.06 o 
   7 -13  12      407.89      589.64     62.08 o 
  -9 -12  12       50.78       36.61     19.39 o 
  -8 -12  12      395.46      373.08     28.18 o 
  -7 -12  12       44.42       56.64     17.05 o 
  -6 -12  12        2.69        0.03     13.64 o 
  -5 -12  12     2431.87     2228.10     73.27 o 
  -4 -12  12      106.77       84.69      9.94 o 
  -3 -12  12      652.23      587.04     21.50 o 
  -2 -12  12     2637.72     2535.65     63.46 o 
  -1 -12  12      219.01      178.35      9.46 o 
   0 -12  12     2314.36     2144.96     46.27 o 
   1 -12  12      947.40      907.00     31.03 o 
   2 -12  12      233.05      228.20     11.33 o 
   3 -12  12      540.87      547.85     19.36 o 
   4 -12  12      254.90      244.52     21.48 o 
   5 -12  12      259.57      245.90     17.75 o 
   6 -12  12      639.14      674.64     39.17 o 
   7 -12  12      218.03      212.44     26.25 o 
   8 -12  12       33.41       61.71     63.93 o 
 -10 -11  12     1100.30     1119.19     71.15 o 
  -9 -11  12       11.80       23.15     22.71 o 
  -8 -11  12      110.57      127.57     18.73 o 
  -7 -11  12     2151.15     1957.82     82.34 o 
  -6 -11  12      370.44      321.37     19.19 o 
  -5 -11  12      217.33      216.46     12.85 o 
  -4 -11  12     3645.90     3461.34     89.62 o 
  -3 -11  12        2.10       -9.02      8.31 o 
  -2 -11  12     2107.11     1955.71     45.62 o 
  -1 -11  12     2224.90     2032.98     43.37 o 
   0 -11  12      254.73      242.15     10.26 o 
   1 -11  12     3947.18     3714.93     76.55 o 
   2 -11  12       24.13       28.21      7.88 o 
   3 -11  12       21.46       24.71      8.38 o 
   4 -11  12      144.91      134.37     13.78 o 
   5 -11  12      514.61      500.66     57.80 o 
   6 -11  12        4.87       33.67     18.74 o 
   7 -11  12        8.08      -17.90     18.98 o 
   8 -11  12      990.51     1262.91    153.56 o 
 -10 -10  12       58.52       72.95     19.55 o 
  -9 -10  12      776.63      734.00     33.90 o 
  -8 -10  12       69.77       69.63     14.35 o 
  -7 -10  12     1311.00     1224.31     55.16 o 
  -6 -10  12     2688.91     2549.03     68.13 o 
  -5 -10  12        1.65        3.16      8.47 o 
  -4 -10  12     5474.35     5275.95    134.14 o 
  -3 -10  12      588.05      593.08     32.00 o 
  -2 -10  12        0.27       -1.67      7.43 o 
  -1 -10  12     6837.56     6395.68    137.58 o 
   0 -10  12      229.33      251.23     10.85 o 
   1 -10  12        5.10       -7.42     10.07 o 
   2 -10  12     1350.79     1277.24     32.90 o 
   3 -10  12      366.30      328.79     13.94 o 
   4 -10  12       22.97       13.46     11.35 o 
   5 -10  12      155.95      167.40     16.51 o 
   6 -10  12     1073.80      979.76     44.73 o 
   7 -10  12       44.87       67.08     28.61 o 
   8 -10  12      228.99      255.76     63.56 o 
 -10  -9  12       11.64        8.68     16.97 o 
  -9  -9  12      583.94      633.91     29.62 o 
  -8  -9  12     1440.88     1414.83     50.18 o 
  -7  -9  12       20.76       18.67      8.49 o 
  -6  -9  12     2900.83     2763.12     71.71 o 
  -5  -9  12      750.92      761.05     19.77 o 
  -4  -9  12     1711.40     1643.91     39.37 o 
  -3  -9  12      965.79      893.90     23.64 o 
  -2  -9  12     2191.36     2082.12     46.47 o 
  -1  -9  12        0.56       -9.19      5.27 o 
   0  -9  12     2781.53     2634.70     59.19 o 
   1  -9  12      789.81      732.46     21.03 o 
   2  -9  12        1.74       -7.03      7.38 o 
   3  -9  12      237.38      228.12     11.90 o 
   4  -9  12     1048.24      911.92     32.94 o 
   5  -9  12       29.10       44.19     45.49 o 
   6  -9  12      134.79      121.94     19.99 o 
   7  -9  12      659.10      735.26     37.26 o 
   8  -9  12       25.42      275.26     72.65 o 
 -11  -8  12       66.24       69.59     21.86 o 
 -10  -8  12      403.91      383.10     23.80 o 
  -9  -8  12       87.46       86.17     23.06 o 
  -8  -8  12     1919.79     1951.66     82.41 o 
  -7  -8  12      980.83      878.11     59.04 o 
  -6  -8  12      423.85      450.37     27.60 o 
  -5  -8  12     3404.41     3463.90     76.15 o 
  -4  -8  12        5.20        1.23      6.41 o 
  -3  -8  12      361.79      361.98     13.18 o 
  -2  -8  12      983.23      978.94     25.99 o 
  -1  -8  12      772.59      829.06     17.73 o 
   0  -8  12      315.59      300.18      9.26 o 
   1  -8  12      339.86      324.11     11.01 o 
   2  -8  12      455.08      439.53     13.42 o 
   3  -8  12       29.99       25.05      7.20 o 
   4  -8  12      108.50      115.24     10.53 o 
   5  -8  12     1843.27     1788.74     56.38 o 
   6  -8  12       44.38       44.00     13.65 o 
   7  -8  12      598.86      567.59     31.93 o 
   8  -8  12      509.27      755.03     47.95 o 
 -10  -7  12      955.75     1139.69    115.82 o 
  -9  -7  12      772.50      952.15     73.52 o 
  -8  -7  12       18.11        9.06     13.04 o 
  -7  -7  12     4354.59     4368.48    130.46 o 
  -6  -7  12      453.59      475.74     47.39 o 
  -5  -7  12      130.32      130.58     12.49 o 
  -4  -7  12     2682.88     2654.62     54.65 o 
  -3  -7  12       14.40        9.59      5.97 o 
  -2  -7  12      319.47      294.99     10.67 o 
  -1  -7  12      524.13      490.25     15.56 o 
   0  -7  12      283.25      271.47      8.56 o 
   1  -7  12      363.56      354.58     10.57 o 
   2  -7  12       65.38       42.70      6.77 o 
   3  -7  12      977.93      883.64     28.72 o 
   4  -7  12      428.39      373.56     15.89 o 
   5  -7  12      507.61      448.40     18.31 o 
   6  -7  12      125.47      213.29     53.59 o 
   7  -7  12       33.51      103.00     22.68 o 
   8  -7  12      426.08      451.75     72.23 o 
 -10  -6  12       16.29       52.54     32.73 o 
  -9  -6  12     2305.28     3333.14    150.15 o 
  -8  -6  12       23.98       26.87     15.77 o 
  -7  -6  12      138.27      182.07     14.99 o 
  -6  -6  12     1460.22     1498.12     47.51 o 
  -5  -6  12      106.48      118.66     26.13 o 
  -4  -6  12     4877.82     4930.71     97.28 o 
  -3  -6  12     4727.07     4562.12     98.05 o 
  -2  -6  12       10.09        6.05      6.03 o 
  -1  -6  12      965.91      894.25     17.58 o 
   0  -6  12        2.12       -4.32      4.74 o 
   1  -6  12       17.36       14.58      5.25 o 
   2  -6  12      363.02      345.85     11.02 o 
   3  -6  12      721.29      719.44     25.87 o 
   4  -6  12     1053.63     1030.88     31.64 o 
   5  -6  12       72.60       51.99     14.29 o 
   6  -6  12      708.78      681.24     24.49 o 
 -11  -5  12     1004.78     1086.67    166.45 o 
 -10  -5  12       94.09       80.48     29.81 o 
  -9  -5  12      226.14      299.62     26.44 o 
  -8  -5  12     2571.26     3757.24    192.36 o 
  -7  -5  12      102.54      115.69     16.15 o 
  -6  -5  12      235.90      311.33     32.13 o 
  -5  -5  12     7590.30     7621.06    275.05 o 
  -4  -5  12     3169.33     2896.34     64.48 o 
  -3  -5  12     1065.99     1053.36     25.16 o 
  -2  -5  12      205.97      195.23      8.23 o 
  -1  -5  12     1203.95     1089.33     20.82 o 
   0  -5  12      323.74      321.02      9.89 o 
   1  -5  12       24.32       26.94      5.41 o 
   2  -5  12     1861.64     1725.36     34.29 o 
   3  -5  12       26.97       28.83      8.55 o 
   4  -5  12     2250.93     2091.53     53.74 o 
   5  -5  12      206.31      220.35     17.34 o 
   6  -5  12      107.89      122.06     16.86 o 
   7  -5  12      975.91     1031.82    104.70 o 
   8  -5  12      100.30      156.38     69.15 o 
 -11  -4  12       18.96       25.76     16.09 o 
 -10  -4  12     1394.69     2111.68    231.75 o 
  -9  -4  12      122.85      138.29     27.47 o 
  -8  -4  12      690.82      923.89     65.25 o 
  -7  -4  12     1094.67     1244.49     62.38 o 
  -6  -4  12       26.07        3.18     11.07 o 
  -5  -4  12     3332.10     3361.87    134.10 o 
  -4  -4  12      530.93      469.69     13.13 o 
  -3  -4  12       18.16       15.41      6.90 o 
  -2  -4  12     3168.70     3080.33     66.42 o 
  -1  -4  12       63.18       61.35      4.99 o 
   0  -4  12     1821.92     1709.77     35.49 o 
   1  -4  12      898.66      832.80     18.88 o 
   2  -4  12     5575.71     5390.05     98.17 o 
   3  -4  12      554.39      521.30     15.82 o 
   4  -4  12      327.69      321.14     18.16 o 
   5  -4  12     2436.64     2460.20     94.84 o 
   6  -4  12       59.83       68.50     15.69 o 
   7  -4  12       27.94       27.89     27.66 o 
   8  -4  12      677.55      701.98     90.73 o 
 -11  -3  12        3.78      -18.11     28.00 o 
 -10  -3  12      725.51     1055.07    105.62 o 
  -9  -3  12     1660.29     2176.73    168.62 o 
  -8  -3  12      178.02      221.30     21.69 o 
  -7  -3  12     3048.49     3164.14    123.03 o 
  -6  -3  12     2075.15     2060.81     77.70 o 
  -5  -3  12      374.58      343.46     14.08 o 
  -4  -3  12     1173.74     1126.31     31.42 o 
  -3  -3  12       57.28       65.49      6.10 o 
  -2  -3  12       46.05       42.31      7.38 o 
  -1  -3  12      971.69      916.11     21.81 o 
   0  -3  12     1436.81     1465.03     31.87 o 
   1  -3  12      613.99      617.09     18.41 o 
   2  -3  12       55.27       53.98      7.64 o 
   3  -3  12      241.55      245.62     11.85 o 
   4  -3  12        1.13       13.47     12.16 o 
   5  -3  12      946.08      918.14     34.83 o 
   6  -3  12      792.82      795.90     32.33 o 
   7  -3  12       21.84       43.12     28.96 o 
   8  -3  12      432.72      385.25     68.71 o 
 -11  -2  12      920.80     1051.76    154.24 o 
 -10  -2  12       54.60       46.61     34.03 o 
  -9  -2  12     1878.81     2191.25    163.41 o 
  -8  -2  12     1330.13     1577.93    138.19 o 
  -7  -2  12      132.51      107.41     12.77 o 
  -6  -2  12     3819.19     3764.64    122.89 o 
  -5  -2  12      102.60      100.81      7.32 o 
  -4  -2  12      307.84      301.69     12.77 o 
  -3  -2  12     1743.88     1719.17     44.81 o 
  -2  -2  12      613.86      645.45     20.93 o 
  -1  -2  12        1.87       -1.87      5.79 o 
   0  -2  12      131.46      147.37      8.39 o 
   1  -2  12     2179.55     2180.60     45.69 o 
   2  -2  12      608.00      532.25     16.10 o 
   3  -2  12       52.23       53.00      8.55 o 
   4  -2  12     2875.61     2889.79     83.34 o 
   5  -2  12       44.57       62.42     15.30 o 
   6  -2  12      622.04      664.04     29.94 o 
   7  -2  12      732.94      808.54     51.83 o 
 -11  -1  12      776.08      812.70     53.17 o 
 -10  -1  12       41.01       28.56     20.24 o 
  -9  -1  12        3.76       19.79     16.62 o 
  -8  -1  12     1136.12      991.95     64.80 o 
  -7  -1  12      171.91      170.29     16.91 o 
  -6  -1  12      312.99      284.28     16.43 o 
  -5  -1  12     1144.66     1055.15     47.36 o 
  -4  -1  12      186.54      194.74     10.35 o 
  -3  -1  12      117.83      127.93      8.41 o 
  -2  -1  12     1300.57     1273.77     34.33 o 
  -1  -1  12      254.44      240.15      9.59 o 
   0  -1  12       38.21       44.19      7.00 o 
   1  -1  12        4.93        4.89      7.17 o 
   2  -1  12      474.86      500.80     15.99 o 
   3  -1  12       25.54       51.26     12.71 o 
   4  -1  12       54.95       83.95     14.50 o 
   5  -1  12     1273.93     1310.88     71.05 o 
   6  -1  12        0.57      -15.19     15.89 o 
   7  -1  12      886.16      955.35     57.71 o 
 -11   0  12      113.74      133.96     29.07 o 
 -10   0  12     1646.53     1602.60    142.28 o 
  -9   0  12      177.55      151.87     16.43 o 
  -8   0  12       31.12       12.36     12.79 o 
  -7   0  12     3406.24     3161.16     89.48 o 
  -6   0  12       41.62       47.74     10.37 o 
  -5   0  12      209.02      197.52     16.59 o 
  -4   0  12     1713.19     1655.01     50.07 o 
  -3   0  12      755.88      720.00     25.47 o 
  -2   0  12      387.54      364.06     12.56 o 
  -1   0  12      104.10       90.19      7.52 o 
   0   0  12      374.53      400.85     13.67 o 
   1   0  12       22.45       22.86      7.60 o 
   2   0  12      218.28      238.86     11.33 o 
   3   0  12     3026.91     3146.06     89.96 o 
   4   0  12       17.24       26.44     15.05 o 
   5   0  12      797.05      744.16     31.20 o 
   6   0  12      693.00      774.73     49.89 o 
   7   0  12      146.39      176.88     36.12 o 
 -11   1  12      206.58      157.47     29.28 o 
 -10   1  12      917.96      861.33     56.65 o 
  -9   1  12      961.81      850.68     57.35 o 
  -8   1  12      170.01      142.45     12.99 o 
  -7   1  12      251.00      229.44     14.62 o 
  -6   1  12      686.37      593.88     23.73 o 
  -5   1  12       21.09       26.61     10.46 o 
  -4   1  12      980.96      908.63     31.58 o 
  -3   1  12      140.23      144.53     13.09 o 
  -2   1  12     2596.30     2431.01     60.73 o 
  -1   1  12     1767.47     1748.80     58.61 o 
   0   1  12     4080.46     4001.97     80.21 o 
   1   1  12     1039.22      955.49     24.86 o 
   2   1  12      134.43      133.27     10.24 o 
   3   1  12     2837.40     2920.27     84.77 o 
   4   1  12       21.97        7.15     15.60 o 
   5   1  12       26.75       16.34     16.77 o 
   6   1  12     1480.44     1527.70     82.33 o 
   7   1  12       76.43       98.75     75.97 o 
 -11   2  12     2374.16     2063.93    229.19 o 
 -10   2  12       86.92       53.43     26.50 o 
  -9   2  12      360.45      347.35     24.66 o 
  -8   2  12      789.04      738.98     28.23 o 
  -7   2  12      628.35      508.72     41.57 o 
  -6   2  12     1043.21     1061.01     35.53 o 
  -5   2  12      289.21      298.64     17.14 o 
  -4   2  12     1290.18     1253.58     40.45 o 
  -3   2  12       12.04       34.27     11.06 o 
  -2   2  12      274.88      279.35     14.21 o 
  -1   2  12      204.82      192.93     11.70 o 
   0   2  12        2.83        3.06      9.23 o 
   1   2  12     2383.20     2381.40     55.57 o 
   2   2  12      410.70      393.84     20.27 o 
   3   2  12      121.71      121.95     16.14 o 
   4   2  12     1209.37     1272.59    114.88 o 
   5   2  12       22.64       31.66     17.73 o 
   6   2  12       26.83       26.97     30.81 o 
 -11   3  12      358.88      342.30     47.46 o 
 -10   3  12     1182.84     1122.51     48.75 o 
  -9   3  12        1.61        9.47     13.05 o 
  -8   3  12     1855.86     1778.76     54.14 o 
  -7   3  12        6.15        3.90     12.06 o 
  -6   3  12      150.44      122.21     13.91 o 
  -5   3  12      753.48      684.04     56.04 o 
  -4   3  12     1153.58     1090.43     50.92 o 
  -3   3  12     1936.85     1852.95     48.64 o 
  -2   3  12      156.83      147.26     12.16 o 
  -1   3  12     3641.90     3410.80     75.50 o 
   0   3  12      113.43      125.11     11.93 o 
   1   3  12       28.88       30.91     10.56 o 
   2   3  12     2518.08     2382.91     85.23 o 
   3   3  12        2.00       22.10     20.87 o 
   4   3  12      180.88      183.38     34.44 o 
   5   3  12      415.53      446.70     32.43 o 
   6   3  12       50.93       52.68     31.74 o 
 -10   4  12      423.72      390.51     77.89 o 
  -9   4  12      137.75      108.28     15.49 o 
  -8   4  12       66.25       54.92     14.42 o 
  -7   4  12      102.69       96.97     14.80 o 
  -6   4  12      142.91      122.85     18.50 o 
  -5   4  12     1158.30     1073.68     49.32 o 
  -4   4  12        5.70        1.23     12.16 o 
  -3   4  12      149.62      149.65     12.03 o 
  -2   4  12     1252.08     1212.27     36.27 o 
  -1   4  12       70.48       81.13     11.06 o 
   0   4  12      780.66      856.30     26.00 o 
   1   4  12      203.35      207.67     16.27 o 
   2   4  12      355.95      321.51     26.41 o 
   3   4  12      376.10      371.98     51.01 o 
   4   4  12       35.72       68.48     25.76 o 
   5   4  12      838.00      875.38     48.42 o 
 -10   5  12       50.34       34.84     20.24 o 
  -9   5  12      930.60      890.25     44.54 o 
  -8   5  12        0.01       -4.79     19.22 o 
  -7   5  12       20.20        3.33     13.66 o 
  -6   5  12      153.51      124.04     21.96 o 
  -5   5  12      485.55      468.69     34.02 o 
  -4   5  12     1171.57     1108.13     37.98 o 
  -3   5  12       67.25       66.03     11.65 o 
  -2   5  12     1959.31     2010.31     53.29 o 
  -1   5  12      101.06       86.77     11.88 o 
   0   5  12       81.32       65.53     12.04 o 
   1   5  12      752.44      799.82     31.23 o 
   2   5  12       88.71       88.67     32.14 o 
   3   5  12      544.11      621.42     40.54 o 
   4   5  12      540.80      592.75     40.64 o 
   5   5  12       20.90       11.17     52.81 o 
 -10   6  12        1.55      -26.44     28.72 o 
  -9   6  12       38.31       22.56     21.97 o 
  -8   6  12      606.64      556.94     73.86 o 
  -7   6  12        8.52       -3.27     25.23 o 
  -6   6  12       46.13       32.50     17.15 o 
  -5   6  12      459.39      433.31     42.49 o 
  -4   6  12      176.32      206.44     27.70 o 
  -3   6  12       40.43       52.83     12.65 o 
  -2   6  12       55.97       44.42     11.45 o 
  -1   6  12      846.38      815.60     26.19 o 
   0   6  12       37.24       -0.38     16.53 o 
   1   6  12      131.15      133.25     19.57 o 
   2   6  12      353.50      325.05     29.84 o 
   3   6  12       37.65       55.38     41.65 o 
   4   6  12      358.71      399.47     65.51 o 
  -9   7  12        2.09       -0.99     18.73 o 
  -8   7  12       12.69       11.33     19.98 o 
  -7   7  12      557.75      516.62     27.59 o 
  -6   7  12      345.37      325.63     41.45 o 
  -5   7  12      132.50      149.54     16.68 o 
  -4   7  12       91.19      104.35     16.92 o 
  -3   7  12      238.46      258.32     20.44 o 
  -2   7  12       32.19       65.99     12.64 o 
  -1   7  12      286.88      291.80     18.28 o 
   0   7  12     1331.31     1336.99     44.58 o 
   1   7  12       14.64       69.12     29.85 o 
   2   7  12     1163.24     1240.28    150.75 o 
   3   7  12      816.14      931.40     88.43 o 
   4   7  12        9.89       80.46     47.69 o 
  -9   8  12       79.52       53.87     57.67 o 
  -8   8  12      483.91      486.26    101.23 o 
  -7   8  12       97.94       88.82     18.43 o 
  -6   8  12        8.64       -0.66     14.39 o 
  -5   8  12      491.90      467.10     38.45 o 
  -4   8  12        0.48      -30.69     15.80 o 
  -3   8  12       24.57       24.52     13.85 o 
  -2   8  12      485.14      461.00     20.16 o 
  -1   8  12        4.15       10.72     15.04 o 
   0   8  12     1215.25     1324.35     46.15 o 
   1   8  12      155.31      171.51     27.24 o 
   2   8  12       27.69      119.32     28.92 o 
   3   8  12      188.95      148.38     52.67 o 
  -8   9  12      100.89       85.00     23.74 o 
  -7   9  12      221.34      187.25     37.71 o 
  -6   9  12       61.94       40.88     17.21 o 
  -5   9  12      499.13      492.02     27.40 o 
  -4   9  12      503.84      492.51     27.15 o 
  -3   9  12       29.81       26.39     13.66 o 
  -2   9  12     1143.05     1212.37     49.67 o 
  -1   9  12       21.05       38.70     23.01 o 
   0   9  12        3.53       -0.95     23.28 o 
   1   9  12      723.20      838.99     45.75 o 
   2   9  12      172.96      221.40     52.90 o 
  -7  10  12      566.00      503.29     77.71 o 
  -6  10  12       24.90       25.74     20.35 o 
  -5  10  12        0.19        6.96     18.29 o 
  -4  10  12      625.12      613.49     34.08 o 
  -3  10  12       89.95       90.81     17.47 o 
  -2  10  12        3.88       -5.36     16.72 o 
  -1  10  12      541.14      573.73     29.38 o 
   0  10  12       18.41       76.50     24.00 o 
  -5  11  12      306.48      305.88     28.91 o 
  -4  11  12        0.46      -20.13     20.40 o 
  -3  11  12      530.18      591.63     28.91 o 
  -2  11  12       10.40       29.19     20.41 o 
  -1  11  12      261.66      315.30     28.75 o 
  -3 -20  13      712.45      981.24     68.69 o 
  -2 -20  13       49.34       60.88     32.17 o 
  -1 -20  13      443.13      443.79     35.72 o 
   0 -20  13      165.61      204.33     24.28 o 
   1 -20  13      157.60      207.95     34.92 o 
   2 -20  13      429.29      482.33     47.57 o 
  -4 -19  13      253.91      298.21     41.77 o 
  -3 -19  13     1065.36     1433.76     82.75 o 
  -2 -19  13     1003.10     1366.38     64.20 o 
  -1 -19  13        0.39      -27.56     23.63 o 
   0 -19  13      715.71      761.14     38.92 o 
   1 -19  13       15.41       72.68     53.28 o 
   2 -19  13       59.41       50.19     31.77 o 
   3 -19  13        8.06        9.64     35.45 o 
   4 -19  13      590.02      782.37     61.01 o 
  -5 -18  13     1213.87     1228.41     83.27 o 
  -4 -18  13       16.93       38.57     31.53 o 
  -3 -18  13       88.40      100.41     23.35 o 
  -2 -18  13      209.04      233.07     20.71 o 
  -1 -18  13        3.78       40.69     19.78 o 
   0 -18  13       32.49       30.12     14.86 o 
   1 -18  13      409.11      429.97     24.06 o 
   2 -18  13      258.49      275.54     47.22 o 
   3 -18  13        5.42        2.11     32.76 o 
   4 -18  13       10.58       11.85     37.36 o 
   5 -18  13      393.43      462.13     64.13 o 
  -6 -17  13        7.71       -2.90     27.56 o 
  -5 -17  13      127.76      114.96     24.19 o 
  -4 -17  13      748.50      800.46     37.25 o 
  -3 -17  13       12.97       68.43     32.30 o 
  -2 -17  13        0.81       13.73     15.56 o 
  -1 -17  13      791.98      783.46     26.90 o 
   0 -17  13      672.48      678.84     26.76 o 
   1 -17  13       28.77       32.00     12.40 o 
   2 -17  13        1.32       45.47     20.58 o 
   3 -17  13      388.83      419.72     29.28 o 
   4 -17  13       21.69       43.93     35.13 o 
   5 -17  13      211.29      254.94     50.48 o 
  -7 -16  13       54.85       94.55     27.89 o 
  -6 -16  13      909.65      832.51     47.58 o 
  -5 -16  13       85.16       90.95     17.65 o 
  -4 -16  13        7.16        1.36     15.73 o 
  -3 -16  13      716.76      676.96     39.11 o 
  -2 -16  13      425.37      395.16     24.32 o 
  -1 -16  13      203.62      195.23     12.53 o 
   0 -16  13       62.97       66.71     12.55 o 
   1 -16  13      946.99     1017.03    105.88 o 
   2 -16  13      276.57      298.62     17.45 o 
   3 -16  13       45.71       69.15     26.41 o 
   4 -16  13      538.60      516.48     31.91 o 
   5 -16  13      163.37      166.99     40.08 o 
   6 -16  13      379.38      488.31     63.09 o 
  -8 -15  13     1066.94     1028.10     70.13 o 
  -7 -15  13      115.58      110.43     22.45 o 
  -6 -15  13       77.08       76.27     16.96 o 
  -5 -15  13     1687.98     1687.45     59.45 o 
  -4 -15  13       31.32       44.96     13.51 o 
  -3 -15  13      442.33      400.35     20.60 o 
  -2 -15  13      353.78      333.22     21.58 o 
  -1 -15  13      722.93      687.49     26.63 o 
   0 -15  13      528.90      492.40     22.72 o 
   1 -15  13      132.86      139.48     15.10 o 
   2 -15  13       48.70       51.54     12.10 o 
   3 -15  13       85.19       46.90     14.15 o 
   4 -15  13      480.48      461.36     50.22 o 
   5 -15  13      744.29      791.59     40.70 o 
   6 -15  13       96.99      158.15     49.24 o 
  -8 -14  13      201.76      213.69     29.69 o 
  -7 -14  13      632.71      581.33     29.92 o 
  -6 -14  13       90.38       92.39     20.62 o 
  -5 -14  13      619.76      556.36     27.94 o 
  -4 -14  13      241.34      240.29     16.45 o 
  -3 -14  13        9.92        4.70     12.71 o 
  -2 -14  13     1060.34      993.10     34.37 o 
  -1 -14  13       88.18       81.43      8.66 o 
   0 -14  13       31.83       35.58     10.31 o 
   1 -14  13       47.59       48.97      9.31 o 
   2 -14  13     1816.64     1690.45     47.03 o 
   3 -14  13      490.94      499.81     35.13 o 
   4 -14  13       46.61       40.72     14.33 o 
   5 -14  13      718.40      784.51     55.41 o 
   6 -14  13       12.46        3.34     25.92 o 
   7 -14  13      114.34      128.35     47.81 o 
  -9 -13  13      620.08      521.78     45.80 o 
  -8 -13  13        4.26       -8.50     18.54 o 
  -7 -13  13      571.01      514.68     33.40 o 
  -6 -13  13     1580.60     1469.90     52.51 o 
  -5 -13  13       33.93       25.52     19.21 o 
  -4 -13  13     1143.71     1043.63     32.91 o 
  -3 -13  13      661.81      604.01     22.74 o 
  -2 -13  13      280.84      261.77     13.87 o 
  -1 -13  13      161.00      160.34     10.19 o 
   0 -13  13       98.38      116.48      9.96 o 
   1 -13  13     1468.56     1359.77     34.96 o 
   2 -13  13      158.85      142.93     11.66 o 
   3 -13  13     2404.64     2305.42     82.91 o 
   4 -13  13       84.62       95.21     18.23 o 
   5 -13  13       72.03       94.09     19.91 o 
   6 -13  13     1209.28     1202.70     65.26 o 
   7 -13  13      157.68      220.43     49.19 o 
  -9 -12  13     1161.19     1075.75     68.21 o 
  -8 -12  13      831.41      772.06     42.14 o 
  -7 -12  13        4.56        3.82     16.08 o 
  -6 -12  13     1426.57     1333.88     48.31 o 
  -5 -12  13      336.31      316.02     15.74 o 
  -4 -12  13      482.37      418.01     17.81 o 
  -3 -12  13      596.39      608.29     22.36 o 
  -2 -12  13       42.54       40.52      8.64 o 
  -1 -12  13      300.46      291.91     12.87 o 
   0 -12  13        3.83       -3.96      7.44 o 
   1 -12  13     1126.69     1098.55     28.07 o 
   2 -12  13      610.24      584.97     18.26 o 
   3 -12  13       20.34       11.92      8.98 o 
   4 -12  13     1807.08     1869.16     58.97 o 
   5 -12  13       48.04       57.28     14.46 o 
   6 -12  13      330.75      310.29     27.94 o 
   7 -12  13     1503.91     1691.87    120.65 o 
 -10 -11  13      845.13      806.36     55.91 o 
  -9 -11  13        0.41       14.63     17.19 o 
  -8 -11  13      390.71      364.36     27.33 o 
  -7 -11  13      391.00      389.21     44.09 o 
  -6 -11  13        5.49        6.17      9.66 o 
  -5 -11  13      822.41      787.75     28.38 o 
  -4 -11  13      115.30      112.15     10.58 o 
  -3 -11  13      114.54      110.13      9.56 o 
  -2 -11  13      773.23      773.67     24.06 o 
  -1 -11  13     1064.56      958.72     28.71 o 
   0 -11  13      865.47      794.58     22.67 o 
   1 -11  13        8.81       -7.98      7.78 o 
   2 -11  13     1581.95     1418.79     36.29 o 
   3 -11  13      107.83      105.68     11.38 o 
   4 -11  13      523.11      491.66     37.69 o 
   5 -11  13      997.73      951.49     36.44 o 
   6 -11  13        8.10       54.86     19.96 o 
   7 -11  13       76.99       55.42     22.26 o 
 -10 -10  13     1600.94     1556.49     69.17 o 
  -9 -10  13      658.44      603.34     29.19 o 
  -8 -10  13      143.41      151.68     23.14 o 
  -7 -10  13     2300.68     2142.08     67.16 o 
  -6 -10  13       34.78       37.08      9.29 o 
  -5 -10  13      152.87      138.55      9.75 o 
  -4 -10  13     1241.13     1121.44     32.89 o 
  -3 -10  13     1115.67     1081.11     31.94 o 
  -2 -10  13       41.60       33.27      8.39 o 
  -1 -10  13        6.63        2.79      7.88 o 
   0 -10  13     1205.39     1116.21     28.94 o 
   1 -10  13        3.27        4.37      7.79 o 
   2 -10  13       18.76       12.39      8.43 o 
   3 -10  13     1636.50     1604.77     41.77 o 
   4 -10  13       93.37      110.24     13.53 o 
   5 -10  13      899.70      843.86     45.15 o 
   6 -10  13      825.09      996.61     50.94 o 
   7 -10  13      173.04      234.59     26.49 o 
 -10  -9  13       53.61       31.56     36.45 o 
  -9  -9  13     1169.36     1078.89     55.63 o 
  -8  -9  13       23.75       26.15      9.77 o 
  -7  -9  13       50.34       57.22      9.90 o 
  -6  -9  13      809.26      794.85     22.28 o 
  -5  -9  13     1761.57     1644.20     43.43 o 
  -4  -9  13      990.21     1009.27     26.41 o 
  -3  -9  13      168.32      177.13      9.61 o 
  -2  -9  13     3822.67     3468.06     75.03 o 
  -1  -9  13     1010.87      917.08     23.85 o 
   0  -9  13     1364.07     1254.63     31.62 o 
   1  -9  13     2989.90     2781.70     63.07 o 
   2  -9  13      137.70      130.51      9.91 o 
   3  -9  13     1841.80     1783.23     43.88 o 
   4  -9  13     1802.62     1837.06     95.33 o
[truncated: 133,702 more chars]
